# Supplementary material for: Modification of xylan in secondary walls alters cell wall biosynthesis and wood formation programs and improves saccharification
Source: Plant Biotechnol J. 2024 Oct 22;23(1):174–97. doi: 10.1111/pbi.14487 (PMC11672743; doi:10.1111/pbi.14487)
Supplement: Supplementary file 2 — Table S1 Metabolomics data for wood‐forming tissues of transgenic lines expressing GH10 and GH11 xylanases compared to wild‐type plants. Table S2 Relative contents of metabolites identified in wood‐forming tissues of transgenic lines expressing GH10 and GH11 xylanases and wild‐type (WT) plants. Table S3 Relative contents of metabolites identified in wood‐forming tissues of transgenic lines expressing GH10 and GH11 xylanases and wild‐type plants (WT). Table S4 Gene expression data based on RNA sequencing in wood‐forming tissues of transgenic lines compared to WT for all genes significantly affected (Log2 > 0.5849625, P adj < 0.01) in at least one line. Table S5 Genes significantly affected (Log2 > 0.5849625, P adj <0.01) in both WP:GH10 lines (L10 and L17) and both WP:GH11 lines (L12 and L13). Table S6 GO enrichment for all genes significantly upregulated or downregulated in common in WP:GH10 and WP:GH11 lines (391 and 239 genes, respectively) based on Log2 > 0.5849625 and P adj < 0.01. Table S7 Functional classification and co‐expression networks in the wood‐forming tissues of P. tremula of the genes differentially regulated in common in GH10‐ and GH11‐ expressing hybrid aspen lines. Table S8 Secondary cell wall‐related genes expressed in differentiating secondary wall‐forming tissues of aspen and their expression levels in transgenic aspen lines expressing fungal GH10 and GH11. Table S9 Genes specifically and significantly affected (Log2 > 0.5849625, P adj < 0.01) in either both WP:GH10 lines (L10 and L17) or both WP:GH11 lines (L12 and L13). Table S10 GO enrichment for all genes significantly upregulated or downregulated either specifically in WP:GH10 lines 12 and 13 or in WP:GH11 lines 10 and 17 based on Log2 > 0.5849625 and P adj < 0.01. Table S11 Primers used in this study. [file PBI-23-174-s002.xlsx]

## Sheet: S1 Metabolomics-Volcano plot
Table S1. Metabolomics data for wood-forming tissues of transgenic lines expressing GH10 and GH11 xylanases compared to wild-type plants. Metabolites detected by GC-MS and LC-MS classified into groups as shown in the volcano plot in Figure 8. FC - fold change relative to wild type. WP:GH10 is represented by lines 12 and 13; and WP:GH11 is represented by lines 10 and 17.
Compound	Exp	WP:GH11		WP:GH10		Compound type	Class	Sub class	Super class	Names used in the volcano plot in Fig. 7
		P (t-test)	Log2FC	P (t-test)	Log2FC
4-Hydroxybenzoic acid	GC	0.0019	-1.4277	0.0014	-1.5955	Phenolic acids	Benzene and substituted derivatives	Benzoic acids and derivatives	Benzenoids	Other phenylpropanoids
Adipic acid	GC	0.0702	0.9986	0.3294	0.4366	Carboxylic acids	Fatty acyls	Fatty acids and conjugates	Lipids and Lipid-like molecules	Lipids & related
Alanine	GC	0.0008	4.4549	0.0025	4.4799	Amino acids	Carboxylic acids and derivatives	Amino acids, peptides, and analogues	Organic acids and derivatives	Amino acid-related
Arabinose	GC	0.0065	3.8196	0.002	5.1949	Monosaccharides	Organooxygen compounds	Carbohydrates and carbohydrate conjugates	Organic oxygen compounds	Sugars & related
Arabitol	GC	0.0003	2.1546	0.0316	5.0348	Sugar alcohols	Organooxygen compounds	Carbohydrates and carbohydrate conjugates	Organic oxygen compounds	Sugars & related
Ascorbic acid	GC	0.0065	-2.8906	0.0199	-1.8234	Monocarboxylic acids and derivatives	Dyhydrofurans	Furanones	Organoheterocyclic compounds	Carboxylic acids
Asparagine	GC	0.135	6.1027	0.317	5.7646	Amino acids	Carboxylic acids and derivatives	Amino acids, peptides, and analogues	Organic acids and derivatives	Amino acid-related
Aspartic acid	GC	0.0001	4.6056	0.0051	3.5326	Amino acids	Carboxylic acids and derivatives	Amino acids, peptides, and analogues	Organic acids and derivatives	Amino acid-related
Benzoic acid	GC	0.2771	0.162	0.9249	0.0173	Carboxylic acids	Benzene and substituted derivatives	Benzoic acids and derivatives	Benzenoids	Other phenylpropanoids
Catechin	GC	0.7993	-0.1262	0.8218	0.1187	Polyphenols	Flavonoids	Flavans	Phenylpropanoids and polyketides	Other phenylpropanoids
Citramalic acid	GC	0.0021	-0.6051	0.0001	-1.4151	Carboxylic acids	Fatty acyls	Fatty acids and conjugates	Lipids and Lipid-like molecules	Lipids & related
Citric acid	GC	0.8207	-0.0415	0	-1.3576	Carboxylic acids	Carboxylic acids and derivatives	Tricarboxylic acids and derivatives	Organic acids and derivatives	Carboxylic acids
Dehydroascorbic acid (DHAA)	GC	0.0004	-1.1333	0	-1.7152	Monocarboxylic acids and derivatives	Lactones	Gamma butyrolactones	Organoheterocyclic compounds	Carboxylic acids
Dodecanoic acid	GC	0.0227	0.948	0.0021	1.1842	Straight chain fatty acids	Fatty Acyls	Fatty acids and conjugates	Lipids and lipid-like molecules	Lipids & related
Elaidic acid	GC	0.1434	0.5857	0.059	0.4751	Unsaturated fatty acids	Fatty Acyls	Fatty acids and conjugates	Lipids and lipid-like molecules	Lipids & related
Ethanolamine	GC	0.0212	0.7904	0.0326	0.7094	Primary alcohols	Organonitrogen compounds	Amines	Organic nitrogen compounds	Others
Fructose	GC	0.6311	-0.1592	0.002	0.7983	Monosaccharides	Organooxygen compounds	Carbohydrates and carbohydrate conjugates	Organic oxygen compounds	Sugars & related
Fumaric acid	GC	0.3619	0.2333	0.2512	-0.3543	Carboxylic acids	Carboxylic acids and derivatives	Dicarboxylic acids and derivatives	Organic acids and derivatives	Carboxylic acids
Glucaric acid	GC	0.3248	-0.2056	0.0093	-0.7841	Carboxylic acids	Carboxylic acids and derivatives	Dicarboxylic acids and derivatives	Organic acids and derivatives	Carboxylic acids
Glucose	GC	0.8471	0.0663	0.0002	1.1138	Monosaccharides	Organooxygen compounds	Carbohydrates and carbohydrate conjugates	Organic oxygen compounds	Sugars & related
Glucose 6-phosphate	GC	0.0011	0.686	0.0003	0.8511	Hexose phosphates	Organooxygen compounds	Carbohydrates and carbohydrate conjugates	Organic oxygen compounds	Sugars & related
Glutamic acid	GC	0.0115	4.4017	0.0484	3.3936	Amino acids	Carboxylic acids and derivatives	Amino acids, peptides, and analogues	Organic acids and derivatives	Amino acid-related
Glutamine	GC	0.0001	3.1712	0.061	3.4985	Amino acids	Carboxylic acids and derivatives	Amino acids, peptides, and analogues	Organic acids and derivatives	Amino acid-related
Glycerol	GC	0.2919	0.2158	0.4	0.1331	Sugar alcohols	Organooxygen compounds	Carbohydrates and carbohydrate conjugates	Organic oxygen compounds	Sugars & related
Glycerol 3-phosphate	GC	0	-1.0232	0	-1.1244	Monoalkyl phosphates	Glycerophospholipids	Glycerophosphates	Lipids and lipid-like molecules	Lipids & related
Glycine	GC	0.0001	2.3525	0.0041	2.8086	Amino acids	Carboxylic acids and derivatives	Amino acids, peptides, and analogues	Organic acids and derivatives	Amino acid-related
Hydroxyisocaproic acid	GC	0.0002	-1.7787	0.2133	-0.431	Hydroxy fatty acids	Fatty Acyls	Fatty acids and conjugates	Lipids and lipid-like molecules	Lipids & related
Isoleucine	GC	0.0242	3.1147	0.0049	2.0434	Amino acids	Carboxylic acids and derivatives	Amino acids, peptides, and analogues	Organic acids and derivatives	Amino acid-related
Leucine	GC	0.0118	3.3077	0.0012	2.2806	Amino acids	Carboxylic acids and derivatives	Amino acids, peptides, and analogues	Organic acids and derivatives	Amino acid-related
Linoleic acid	GC	0.06	0.2785	0.0013	0.4086	Unsaturated fatty acids	Fatty Acyls	Fatty acids and conjugates	Lipids and lipid-like molecules	Lipids & related
Lumichrome	GC	0.5024	0.1574	0.2351	0.2439	Flavins	Pteridines and derivatives	Alloxazines and isoalloxazines	Organoheterocyclic compounds	Others
Malic acid	GC	0	-0.6792	0.0001	-1.1693	Carboxylic acids	Hydroxy acids and derivatives	Beta hydroxy acids and derivatives	Organic acids and derivatives	Carboxylic acids
Maltose	GC	0.0545	-0.4729	0.077	0.7952	Disaccharides	Organooxygen compounds	Carbohydrates and carbohydrate conjugates	Organic oxygen compounds	Sugars & related
Myo-Inositol 1-Monophosphate	GC	0.0596	0.2548	0.0686	0.3617	Alkyl phosphate	Organooxygen compounds	Alcohols and polyols	Organic oxygen compounds	Sugars & related
Oxoglutaric acid	GC	0.0284	-0.5967	0.1926	-0.3043	Carboxylic acids	Keto acids and derivatives	Gamma-keto acids and derivatives	Organic acids and derivatives	Carboxylic acids
Palmitic acid	GC	0.4874	0.1596	0.3456	0.1576	Straight chain fatty acids	Fatty Acyls	Fatty acids and conjugates	Lipids and lipid-like molecules	Lipids & related
Pelargonic acid	GC	0.0044	2.4329	0.0006	2.1915	Straight chain fatty acids	Fatty Acyls	Fatty acids and conjugates	Lipids and lipid-like molecules	Lipids & related
Proline	GC	0.0102	4.0232	0.0033	3.7662	Amino acids	Carboxylic acids and derivatives	Amino acids, peptides, and analogues	Organic acids and derivatives	Amino acid-related
Pyroglutamic acid	GC	0	2.7393	0.0037	2.5553	Amino acids and derivatives	Carboxylic acids and derivatives	Amino acids, peptides, and analogues	Organic acids and derivatives	Amino acid-related
Quinic acid	GC	0.0099	-3.8578	0.0087	-4.5541	Carboxylic acids	Organooxygen compounds	Alcohols and polyols	Organic oxygen compounds	Other phenylpropanoids
Raffinose	GC	0.1891	-0.5052	0.1101	1.4216	Trisaccharides	Organooxygen compounds	Carbohydrates and carbohydrate conjugates	Organic oxygen compounds	Sugars & related
Ribitol	GC	0.0008	-1.0821	0.4102	-0.2839	Sugar alcohols	Organooxygen compounds	Carbohydrates and carbohydrate conjugates	Organic oxygen compounds	Sugars & related
Ribose	GC	0.5415	0.1711	0.0024	1.2952	Monosaccharides	Organooxygen compounds	Carbohydrates and carbohydrate conjugates	Organic oxygen compounds	Sugars & related
Salicin	GC	0.2049	0.5545	0.0127	2.7093	Glycosides	Organooxygen compounds	Carbohydrates and carbohydrate conjugates	Organic oxygen compounds	Phenolic glycosides
Salicortin	GC	0.0394	1.6361	0.0287	2.9189	Glycosides	Organooxygen compounds	Carbohydrates and carbohydrate conjugates	Organic oxygen compounds	Phenolic glycosides
Salicylic acid	GC	0.0483	0.5251	0.0262	-0.2533	Benzoic acids	Benzene and substituted derivatives	Benzoic acids and derivatives	Benzenoids	Hormones
Serine	GC	0.0038	3.5265	0.0027	3.3353	Amino acids	Carboxylic acids and derivatives	Amino acids, peptides, and analogues	Organic acids and derivatives	Amino acid-related
Shikimic acid	GC	0.0001	-1.0427	0	-1.619	Carboxylic acids	Organooxygen compounds	Alcohols and polyols	Organic oxygen compounds	Other phenylpropanoids
Stearic acid	GC	0.3508	0.4324	0.5851	0.1824	Straight chain fatty acids	Fatty Acyls	Fatty acids and conjugates	Lipids and lipid-like molecules	Lipids & related
Succinic acid	GC	0.305	-0.2421	0.1005	-0.4047	Carboxylic acids	Carboxylic acids and derivatives	Dicarboxylic acids and derivatives	Organic acids and derivatives	Carboxylic acids
Sucrose	GC	0.0687	-0.8807	0.3546	0.4659	Disaccharides	Organooxygen compounds	Carbohydrates and carbohydrate conjugates	Organic oxygen compounds	Sugars & related
Threonine	GC	0.0014	3.1626	0.0009	2.6714	Amino acids	Carboxylic acids and derivatives	Amino acids, peptides, and analogues	Organic acids and derivatives	Amino acid-related
Tremulacin	GC	0.2462	0.3813	0.6273	0.1788	Glycosides	Organooxygen compounds	Carbohydrates and carbohydrate conjugates	Organic oxygen compounds	Phenolic glycosides
Uracil	GC	0.0174	0.5561	0.0107	0.4847	Nucleosides	Diazines	Pyrimidines and pyrimidine derivatives	Organoheterocyclic compounds	Nucleoside-related
Valine	GC	0.0143	2.9977	0.0051	2.3986	Amino acids	Carboxylic acids and derivatives	Amino acids, peptides, and analogues	Organic acids and derivatives	Amino acid-related
Xylitol	GC	0.0315	-0.4979	0.7543	0.0835	Sugar alcohols	Organooxygen compounds	Carbohydrates and carbohydrate conjugates	Organic oxygen compounds	Sugars & related
Xylobiose	GC	0.0016	4.598	0.0556	8.9381	Disaccharides	Organooxygen compounds	Carbohydrates and carbohydrate conjugates	Organic oxygen compounds	Sugars & related
Xylose	GC	0.0038	3.417	0.0007	4.4656	Monosaccharides	Organooxygen compounds	Carbohydrates and carbohydrate conjugates	Organic oxygen compounds	Sugars & related
Xylose.1	GC	0.0065	3.8196	0.002	5.1949	Monosaccharides	Organooxygen compounds	Carbohydrates and carbohydrate conjugates	Organic oxygen compounds	Sugars & related
alpha-Aminobutyric acid (AABA)	GC	0.0019	2.3368	0.0112	1.7653	Amino acids	Carboxylic acids and derivatives	Amino acids, peptides, and analogues	Organic acids and derivatives	Amino acid-related
alpha-Linolenic acid	GC	0.2388	0.2748	0.0215	0.5571	Unsaturated fatty acids	Fatty Acyls	Lineolic acids and derivatives	Lipids and lipid-like molecules	Lipids & related
beta-Alanine	GC	0.0001	3.527	0.0015	2.9531	Amino acids	Carboxylic acids and derivatives	Amino acids, peptides, and analogues	Organic acids and derivatives	Amino acid-related
beta-Cyanoalanine	GC	0.0021	6.1197	0.0327	5.186	Amino acids	Carboxylic acids and derivatives	Amino acids, peptides, and analogues	Organic acids and derivatives	Amino acid-related
beta-Sitosterol	GC	0.1504	0.2731	0.1436	0.3456	Stigmastanes and derivatives	Steroids and steroid derivatives	Stigmastanes and derivatives	Lipids and lipid-like molecules	Lipids & related
gamma-Aminobutyric acid (GABA)	GC	0.0008	4.3587	0.0016	4.5947	Amino acids	Carboxylic acids and derivatives	Amino acids, peptides, and analogues	Organic acids and derivatives	Amino acid-related
myo-Inositol	GC	0.0005	-0.7014	0.0152	-0.3293	Sugar alcohols	Organooxygen compounds	Alcohols and polyols	Organic oxygen compounds	Sugars & related
scyllo-Inositol	GC	0.0377	-0.2907	0.3364	-0.1609	Sugar alcohols	Organooxygen compounds	Alcohols and polyols	Organic oxygen compounds	Sugars & related
trans-Aconitic acid	GC	0.2713	0.1763	0.0002	-0.6984	Carboxylic acids	Carboxylic acids and derivatives	Tricarboxylic acids and derivatives	Organic acids and derivatives	Carboxylic acids
(+)-Taxifolin_1	LC	0.0003	-2.0177	0.0004	-2.009	Flavonoids	Flavonoids	Flavans	Phenylpropanoids and polyketides	Other phenylpropanoids
(-)-Jasmonic acid ( (1R,2R)-Jasmonic acid)	LC	0.0662	1.4626	0.2723	0.6425	Carboxylic acids	Fatty acyls	Lineolic acids and derivatives	Lipids and Lipid-like molecules	Lipids & related
(Epi)gallocatechin_1	LC	0	-2.3485	0	-2.0121	Flavonoids	Flavonoids	Flavans	Phenylpropanoids and polyketides	Other phenylpropanoids
1-O-Caffeoylquinic acid_isoform_2	LC	0.0782	0.5603	0.2776	-0.2182	Phenolic acids	Organooxygen compounds	Alcohols and polyols	Organic oxygen compounds	Other phenylpropanoids
10-Formyltetrahydrofolate _2	LC	0.0004	-0.4719	0	-0.7958	Amino acids and derivatives	Pteridines and derivatives	Pterins and derivatives	Organoheterocyclic compounds	Others
11-Hydroxyjasmonic acid	LC	0	-0.4239	0.0028	-0.3243	Carboxylic acids	Fatty acyls	Lineolic acids and derivatives	Lipids and Lipid-like molecules	Lipids & related
2,6-dimeth-6-(-glucopyr-metbut-arabpyroxy)-2,7-octadienoic _1	LC	0.0075	-0.5926	0.4576	-0.167	Sugar acids and derivatives	Organooxygen compounds	Carbohydrates and carbohydrate conjugates	Organic oxygen compounds	Sugars & related
2-Hydroxyadipic acid / 3-Hydroxyadipic acid / 3-Hydroxymethylgl	LC	0.8365	-0.0285	0.0169	-0.5963	Carboxylic acids	Fatty acyls	Fatty acids and conjugates	Lipids and Lipid-like molecules	Lipids & related
2-Methylbutyrylglycine	LC	0.0002	0.7177	0.5699	-0.0712	Amino acids	Carboxylic acids and derivatives	Amino acids, peptides, and analogues	Organic acids and derivatives	Amino acid-related
2-Methylglutaric acid / Methylglutaric acid	LC	0.001	-2.1509	0.0011	-1.9071	Carboxylic acids	Fatty acyls	Fatty acids and conjugates	Lipids and Lipid-like molecules	Carboxylic acids
2-O-Benzoyl-D-glucose _2	LC	0.4316	0.2238	0.2192	0.3256	Hexoses	Organooxygen compounds	Carbohydrates and carbohydrate conjugates	Organic oxygen compounds	Phenolic glycosides
2-Phenylethyl -D-galactopyranoside _1	LC	0.0122	-0.2846	0.1302	-0.2564	Phenolic glycosides	Organooxygen compounds	Carbohydrates and carbohydrate conjugates	Organic oxygen compounds	Phenolic glycosides
3'-O-benzoyl-salicortin_1	LC	0.8752	-0.0743	0.6166	0.2047	Phenolic glycosides	Organooxygen compounds	Carbohydrates and carbohydrate conjugates	Organic oxygen compounds	Phenolic glycosides
3-(3-Hydroxyphenyl)-3-hydroxypropanoic acid / 4-Hydroxyphenylla	LC	0	-1.3513	0	-2.0089	Phenylpropanoic acids	Hydroxy acids and derivatives		Organic acids and derivatives	Other phenylpropanoids
3-(3-Hydroxyphenyl)propanoic acid / D-Phenyllactic acid	LC	0	-0.6745	0	-1.0265	Phenylpropanoic acids	Phenylpropanoic acids		Phenylpropanoids and polyketides	Other phenylpropanoids
3-O-Caffeoylshikimic acid_1	LC	0	-2.5744	0	-2.6609	Phenolic acids	Cinnamic acids and derivatives	Hydroxycinnamic acids and derivatives	Phenylpropanoids and polyketides	Other phenylpropanoids
3-methoxy-4-hydroxybenzoyl 4-OH salicin _1	LC	0.7127	0.1337	0.5475	0.1834	Phenolic glycosides	Organooxygen compounds	Carbohydrates and carbohydrate conjugates	Organic oxygen compounds	Phenolic glycosides
3-methoxy-4-hydroxybenzoyl 4-OH salicin _2	LC	0.5466	-0.1313	0.0353	-0.3268	Phenolic glycosides	Organooxygen compounds	Carbohydrates and carbohydrate conjugates	Organic oxygen compounds	Phenolic glycosides
3-methoxy-4-hydroxybenzoyl salicin _2	LC	0.6064	0.1663	0.6919	-0.1152	Phenolic glycosides	Organooxygen compounds	Carbohydrates and carbohydrate conjugates	Organic oxygen compounds	Phenolic glycosides
4'-feruloyl 4-OH Salicin _1	LC	0.0141	-0.5992	0.0013	-0.6121	Phenolic glycosides	Organooxygen compounds	Carbohydrates and carbohydrate conjugates	Organic oxygen compounds	Phenolic glycosides
4'-feruloyl 4-OH Salicin _2	LC	0.0004	-0.628	0.0001	-0.6575	Phenolic glycosides	Organooxygen compounds	Carbohydrates and carbohydrate conjugates	Organic oxygen compounds	Phenolic glycosides
4'-feruloyl salicin _1	LC	0.2332	-0.3488	0.8202	-0.073	Phenolic glycosides	Organooxygen compounds	Carbohydrates and carbohydrate conjugates	Organic oxygen compounds	Phenolic glycosides
4'-feruloyl salicin _2	LC	0.3808	-0.1266	0.0519	-0.3233	Phenolic glycosides	Organooxygen compounds	Carbohydrates and carbohydrate conjugates	Organic oxygen compounds	Phenolic glycosides
4'O-coumaroyl-salicin (Trichocarposide) _1	LC	0.2538	-0.2446	0.0008	-0.7497	Phenolic glycosides	Organooxygen compounds	Carbohydrates and carbohydrate conjugates	Organic oxygen compounds	Phenolic glycosides
4'O-coumaroyl-salicin (Trichocarposide) _3	LC	0.3829	-0.2483	0.0475	-0.5211	Phenolic glycosides	Organooxygen compounds	Carbohydrates and carbohydrate conjugates	Organic oxygen compounds	Phenolic glycosides
4-Guanidinobutanoic acid	LC	0.8478	0.0232	0.5792	0.0716	Amino acids and derivatives	Carboxylic acids and derivatives	Amino acids, peptides, and analogues	Organic acids and derivatives	Amino acid-related
4-Hydroxybenzoic acid	LC	0.0004	-1.0711	0	-1.91	Phenolic acids	Benzene and substituted derivatives	Benzoic acids and derivatives	Benzenoids	Other phenylpropanoids
4-OH-Salicin (salirepin)_2	LC	0.0067	-0.2916	0.1802	-0.1776	Phenolic glycosides	Organooxygen compounds	Carbohydrates and carbohydrate conjugates	Organic oxygen compounds	Phenolic glycosides
4-OH-Salicin (salirepin)_4	LC	0.5491	0.1351	0.3107	0.3779	Phenolic glycosides	Organooxygen compounds	Carbohydrates and carbohydrate conjugates	Organic oxygen compounds	Phenolic glycosides
4-coumaroylshikimate _1	LC	0	-2.4015	0	-2.2671	Phenolic acid conjugates	Cinnamic acids and derivatives	Hydroxycinnamic acids and derivatives	Phenylpropanoids and polyketides	Other phenylpropanoids
5'-Methylthioadenosine	LC	0.4189	0.1048	0.6746	0.0895	Nucleosides	5'-deoxyribonucleosides	5'-deoxy-5'-thionucleosides	Nucleosides, nucleotides, and analogues	Nucleoside-related
5-hydroxy-coniferaldehyde- O-L-Arabinopy-(1-6)-D-glucopyr _3	LC	0.8722	0.0508	0.3155	0.2773	Phenolic glycosides	Organooxygen compounds	Carbohydrates and carbohydrate conjugates	Organic oxygen compounds	Phenolic glycosides
5-hydroxy-coniferaldehyde- O-L-Arabinopy-(1-6)-D-glucopyr _4	LC	0.9348	-0.0229	0.4916	0.1538	Phenolic glycosides	Organooxygen compounds	Carbohydrates and carbohydrate conjugates	Organic oxygen compounds	Phenolic glycosides
5H(8-O-4)5H_1	LC	0	-1.4764	0	-1.6251	Lignols	Phenols		Benzenoids	Lignols & related
5OH-coniferyl aldehyde derived	LC	0.132	-0.3232	0.1151	-0.2767	Methoxyphenols	Phenols	Methoxyphenols	Benzenoids	Other phenylpropanoids
6-OH-salicortin_2	LC	0.6087	-0.135	0.8673	-0.0311	Phenolic glycosides	Organooxygen compounds	Carbohydrates and carbohydrate conjugates	Organic oxygen compounds	Phenolic glycosides
6-OH-tremulacin (cochinchiside B)	LC	0.6691	0.1826	0.7084	0.1466	Phenolic glycosides	Organooxygen compounds	Carbohydrates and carbohydrate conjugates	Organic oxygen compounds	Phenolic glycosides
? salicylic acid - salicyl-6-hydroxy-2-cyclohexene-on-oyl _1	LC	0	-3.1935	0	-3.5915	Phenolic glycosides	Organooxygen compounds	Carbohydrates and carbohydrate conjugates	Organic oxygen compounds	Sugars & related
Acetyl-salicin_3	LC	0.0011	0.3733	0.5963	0.1703	Phenolic glycosides	Organooxygen compounds	Carbohydrates and carbohydrate conjugates	Organic oxygen compounds	Phenolic glycosides
Acetyl-salicin_5	LC	0.1545	0.7583	0.1077	0.8432	Phenolic glycosides	Organooxygen compounds	Carbohydrates and carbohydrate conjugates	Organic oxygen compounds	Phenolic glycosides
Acetyl-salicortin (2' or 6')_1	LC	0.329	0.3028	0.7142	-0.095	Phenolic glycosides	Organooxygen compounds	Carbohydrates and carbohydrate conjugates	Organic oxygen compounds	Phenolic glycosides
Acetyl-salicortin (2' or 6')_2	LC	0.673	0.1676	0.2694	-0.454	Phenolic glycosides	Organooxygen compounds	Carbohydrates and carbohydrate conjugates	Organic oxygen compounds	Phenolic glycosides
Acetyl-tremulacin_2	LC	0	-3.0476	0	-3.1506	Phenolic glycosides	Organooxygen compounds	Carbohydrates and carbohydrate conjugates	Organic oxygen compounds	Phenolic glycosides
Adenosine	LC	0.2896	0.4717	0.0317	0.9943	Nucleosides	Purine nucleosides	Purines and purine derivatives	Nucleosides, nucleotides, and analogues	Nucleoside-related
Adipic acid	LC	0.0003	-2.295	0.0002	-1.3226	Carboxylic acids	Fatty acyls	Fatty acids and conjugates	Lipids and Lipid-like molecules	Lipids & related
Apigenin-glucoside-coumaroyl_8	LC	0.0023	-0.9042	0.011	-0.7146	Phenolic glycosides	Organooxygen compounds	Carbohydrates and carbohydrate conjugates	Organic oxygen compounds	Phenolic glycosides
Arbutin-derivate _1	LC	0.2495	-0.1386	0.6903	-0.0843	Phenolic glycosides	Organooxygen compounds	Carbohydrates and carbohydrate conjugates	Organic oxygen compounds	Phenolic glycosides
Arbutin_1	LC	0.0003	2.2292	0.0003	2.1953	Phenolic glycosides	Organooxygen compounds	Carbohydrates and carbohydrate conjugates	Organic oxygen compounds	Phenolic glycosides
Arbutin_derivate (4-Hydroxycyclohexyl D-glucopyranoside)_1	LC	0.0713	-0.1798	0.105	-0.2471	Phenolic glycosides	Organooxygen compounds	Carbohydrates and carbohydrate conjugates	Organic oxygen compounds	Phenolic glycosides
Arbutin_derivate (4-Hydroxycyclohexyl D-glucopyranoside)_2	LC	0.4729	0.2471	0.0016	-0.8103	Phenolic glycosides	Organooxygen compounds	Carbohydrates and carbohydrate conjugates	Organic oxygen compounds	Phenolic glycosides
Aromadendrin-7O-glucoside_1	LC	0.0545	-0.3758	0.729	-0.0658	Phenolic glycosides	Flavonoids	Flavonoid glycosides	Phenylpropanoids and polyketides	Phenolic glycosides
Benzoyl-tremulacin	LC	0.0002	-1.5658	0.0004	-1.3071	Phenolic glycosides	Organooxygen compounds	Carbohydrates and carbohydrate conjugates	Organic oxygen compounds	Phenolic glycosides
Caffeic Acid-13C9 [M-H]-	LC	0.0454	-0.1436	0.1842	-0.142	Phenolic acids	Cinnamic acids and derivatives	Hydroxycinnamic acids and derivatives	Phenylpropanoids and polyketides	Other phenylpropanoids
Caffeic acid	LC	0.0093	-1.6298	0.0094	-1.6981	Phenolic acids	Cinnamic acids and derivatives	Hydroxycinnamic acids and derivatives	Phenylpropanoids and polyketides	Other phenylpropanoids
Caffeic acid 3-glucoside _2	LC	0	-1.5316	0	-1.3147	Phenolic glycosides	Organooxygen compounds	Carbohydrates and carbohydrate conjugates	Organic oxygen compounds	Phenolic glycosides
Caffeine-trimethyl-13C3 [M+H]+	LC	0.0102	-0.1766	0.6538	-0.0589	Xanthines	Imidazopyrimidines	Purines and purine derivatives	Organoheterocyclic compounds	Others
Caffeoyl salicortin_2	LC	0.7974	-0.0657	0.7846	0.0728	Phenolic glycosides	Organooxygen compounds	Carbohydrates and carbohydrate conjugates	Organic oxygen compounds	Phenolic glycosides
Caffeoyl tremuloidin _1	LC	0.437	-0.1473	0.0168	-0.4402	Phenolic glycosides	Organooxygen compounds	Carbohydrates and carbohydrate conjugates	Organic oxygen compounds	Phenolic glycosides
Caffeoyl-4-OH Salicin _1	LC	0.0001	-1.1973	0.0013	-0.7624	Phenolic glycosides	Organooxygen compounds	Carbohydrates and carbohydrate conjugates	Organic oxygen compounds	Phenolic glycosides
Catechin_3	LC	0.1662	-0.5281	0.8965	0.0488	Flavonoids	Flavonoids	Flavans	Phenylpropanoids and polyketides	Other phenylpropanoids
Catechol glucoside	LC	0.2254	0.6033	0.1411	0.6583	Phenolic glycosides	Organooxygen compounds	Carbohydrates and carbohydrate conjugates	Organic oxygen compounds	Phenolic glycosides
Cholic Acid-2,2,4,4-D4 [M+NH4]+	LC	0.8083	-0.014	0.9411	0.0067	Polyols	Steroids and steroid derivatives	Bile acids, alcohols and derivatives	Lipids and lipid-like molecules	Lipids & related
Cholic Acid-2,2,4,4-D4 [M-H]-	LC	0.5641	-0.0381	0.6034	-0.0445	Polyols	Steroids and steroid derivatives	Bile acids, alcohols and derivatives	Lipids and lipid-like molecules	Lipids & related
Cinnamoyl-salicin_1	LC	0.259	-0.3219	0.8528	-0.0574	Phenolic glycosides	Organooxygen compounds	Carbohydrates and carbohydrate conjugates	Organic oxygen compounds	Phenolic glycosides
Cinnamoyl-salicortin_2	LC	0.9308	-0.0172	0.1745	0.2837	Phenolic glycosides	Organooxygen compounds	Carbohydrates and carbohydrate conjugates	Organic oxygen compounds	Phenolic glycosides
Cinnamyl-1-glucopyranoside-6-arabinofuranoside_1	LC	0.0844	-0.2013	0.3135	-0.191	Phenolic glycosides	Organooxygen compounds	Carbohydrates and carbohydrate conjugates	Organic oxygen compounds	Phenolic glycosides
Citric acid	LC	0.0513	-0.1911	0.0001	-0.7099	Carboxylic acids	Carboxylic acids and derivatives	Tricarboxylic acids and derivatives	Organic acids and derivatives	Carboxylic acids
Coumarin _1	LC	0.8839	-0.0432	0.7505	-0.117	Phenylpropanoids	Coumarins and derivatives		Phenylpropanoids and polyketides	Other phenylpropanoids
Coumaroyl tremuloidin _1	LC	0.5478	0.1368	0.4599	0.1394	Phenolic glycosides	Flavonoids	Flavonoid glycosides	Phenylpropanoids and polyketides	Phenolic glycosides
Coumaroyl-3-D-galactosyl-sn-glycerol_4	LC	0.0742	-0.3492	0.0018	-0.5008	Glucosylglycerol	Organooxygen compounds	Alcohols and polyols	Organic oxygen compounds	Sugars & related
Coumaroyl-Populoside (salicin + caffeoyl) _1	LC	0	-3.1843	0	-3.2252	Phenolic glycosides	Flavonoids	Flavonoid glycosides	Phenylpropanoids and polyketides	Phenolic glycosides
Coumaroyl-glucoside_1	LC	0.0007	-1.3701	0.004	-0.9994	Phenolic glycosides	Flavonoids	Flavonoid glycosides	Phenylpropanoids and polyketides	Phenolic glycosides
Coumaroyl-glucoside_2	LC	0.0004	-0.8488	0.2328	-0.2216	Phenolic glycosides	Flavonoids	Flavonoid glycosides	Phenylpropanoids and polyketides	Phenolic glycosides
D-Glucoheptose	LC	0.9288	0.0075	0.877	0.032	Monosaccharides	Organooxygen compounds	Carbohydrates and carbohydrate conjugates	Organic oxygen compounds	Sugars & related
D-Glucuronic acid	LC	0.0652	-0.4607	0.0015	-1.0917	Sugar acids and derivatives	Organooxygen compounds	Carbohydrates and carbohydrate conjugates	Organic oxygen compounds	Sugars & related
Di-salicylic acid - salicyl-6-hydroxy-2-cyclohexene-on-oyl _1	LC	0	-3.9548	0	-4.1275	Benzoic acids	Benzene and substituted derivatives	Benzyloxycarbonyls	Benzenoids	Other phenylpropanoids
Di-salicylic acid - salicyl-6-hydroxy-2-cyclohexene-on-oyl _2	LC	0	-2.884	0	-2.8136	Benzoic acids	Benzene and substituted derivatives	Benzyloxycarbonyls	Benzenoids	Other phenylpropanoids
FAD	LC	0.8085	0.0157	0.0164	-0.1432	Coenzyme/cofactor	Flavin nucleotides		Nucleosides, nucleotides, and analogues	Nucleoside-related
Ferulic acid 4-glucoside_2	LC	0.0003	-0.9952	0.0071	-0.674	Phenolic glycosides	Organooxygen compounds	Carbohydrates and carbohydrate conjugates	Organic oxygen compounds	Phenolic glycosides
Ferulic acid 4-glucoside_3	LC	0.008	-0.4806	0.137	-0.2966	Phenolic glycosides	Organooxygen compounds	Carbohydrates and carbohydrate conjugates	Organic oxygen compounds	Phenolic glycosides
Ferulic acid 4-glucoside_4	LC	0.0024	-0.4529	0.6698	-0.0479	Phenolic glycosides	Organooxygen compounds	Carbohydrates and carbohydrate conjugates	Organic oxygen compounds	Phenolic glycosides
Feruloyl glycerol _1	LC	0	-1.268	0	-1.5296	Phenolic acid conjugates	Glycerolipids	Triradylcglycerols	Lipids and lipid-like molecules	Lipids & related
Feruloyl glycerol _2	LC	0	-0.8824	0	-1.5724	Phenolic acid conjugates	Glycerolipids	Triradylcglycerols	Lipids and lipid-like molecules	Lipids & related
Feruloyl-salicortin _1	LC	0.0756	-0.4436	0.3802	-0.2176	Phenolic glycosides	Organooxygen compounds	Carbohydrates and carbohydrate conjugates	Organic oxygen compounds	Phenolic glycosides
Fumaric acid	LC	0.4232	0.1193	0.2032	-0.2747	Carboxylic acids	Carboxylic acids and derivatives	Dicarboxylic acids and derivatives	Organic acids and derivatives	Carboxylic acids
G(8-O-4)G _1	LC	0	-1.5544	0.0118	-0.6887	Lignols	Phenols		Benzenoids	Lignols & related
G(8-O-4)G' _1	LC	0	-1.289	0	-1.4486	Lignols	Phenols		Benzenoids	Lignols & related
G(8-O-4)G' _2	LC	0	-1.4063	0	-1.4405	Lignols	Phenols		Benzenoids	Lignols & related
G(8-O-4)G(8-O-4)G _1	LC	0.0148	-0.6718	0.0014	-0.7478	Lignols	Phenols		Benzenoids	Lignols & related
G(8-O-4)G(8-O-4)G _1b	LC	0	-2.9143	0	-2.5833	Lignols	Phenols		Benzenoids	Lignols & related
G(8-O-4)G(8-O-4)G _2	LC	0.5864	0.1704	0.2905	0.2821	Lignols	Phenols		Benzenoids	Lignols & related
G(8-O-4)G(8-O-4)S(8-5)G _1	LC	0	-2.6585	0	-2.9173	Lignols	Phenols		Benzenoids	Lignols & related
G(8-O-4)G(8-O-4)S(8-5)G _2	LC	0	-2.1673	0	-2.1846	Lignols	Phenols		Benzenoids	Lignols & related
G(8-O-4)S(8-8)G _1	LC	0	-3.361	0	-3.5339	Lignols	Phenols		Benzenoids	Lignols & related
G(8-O-4)S(8-8)G _2	LC	0	-2.7105	0	-2.6658	Lignols	Phenols		Benzenoids	Lignols & related
G(8-O-4)S(8-8)S(8-O-4)G (hedyotisol) _1	LC	0	-2.5694	0	-2.2532	Lignols	Phenols		Benzenoids	Lignols & related
G(8-O-4)S(8-8)S(8-O-4)G (hedyotisol) _2	LC	0	-2.3988	0	-2.0274	Lignols	Phenols		Benzenoids	Lignols & related
G(8-O-4)S(8-O-4)S(8-8)S _1	LC	0	-1.9423	0	-1.3655	Lignols	Phenols		Benzenoids	Lignols & related
G(8-O-4)S(8-O-4)S(8-8)S _2	LC	0	-1.6848	0.0001	-1.0333	Lignols	Phenols		Benzenoids	Lignols & related
G(8-O-4)S(8-O-4)S(8-O-4)S' _1	LC	0	-2.5022	0	-2.4106	Lignols	Phenols		Benzenoids	Lignols & related
G(8-O-4)S(8-O-4)X(8-O-4)X _1	LC	0	-2.0206	0	-1.4723	Lignols	Phenols		Benzenoids	Lignols & related
G(8-O-4)SP(8-5)G _1	LC	0	-3.9254	0	-4.8063	Lignols	Phenols		Benzenoids	Lignols & related
G(8-O-4)SP(8-5)G _2	LC	0	-4.0138	0	-4.7845	Lignols	Phenols		Benzenoids	Lignols & related
G(8-O-4)SP(8-5)G_related _1	LC	0	-3.194	0	-3.5186	Lignols	Phenols		Benzenoids	Lignols & related
G(e8-O-4)S(8-5)G' _1	LC	0	-2.0596	0	-2.1387	Lignols	Phenols		Benzenoids	Lignols & related
G(e8-O-4)S(8-5)G' _2	LC	0	-1.772	0	-1.6968	Lignols	Phenols		Benzenoids	Lignols & related
G(t8-O-4)G(8-5)G _1	LC	0.0035	0.4509	0.1504	0.3459	Lignols	Phenols		Benzenoids	Lignols & related
G(t8-O-4)G(8-5)G? derived _1	LC	0	-2.6752	0	-2.8602	Lignols	Phenols		Benzenoids	Lignols & related
G(t8-O-4)G(8-5)V' _1	LC	0	-4.1789	0	-4.2024	Lignols	Phenols		Benzenoids	Lignols & related
G(t8-O-4)G(8-5)V' _2	LC	0	-3.6237	0	-3.6809	Lignols	Phenols		Benzenoids	Lignols & related
G(t8-O-4)G(8-5)V' _3	LC	0	-4.0509	0	-4.5084	Lignols	Phenols		Benzenoids	Lignols & related
G(t8-O-4)G(8-5)V' _4	LC	0	-4.301	0	-4.6954	Lignols	Phenols		Benzenoids	Lignols & related
G(t8-O-4)G(8-8)G _1	LC	0	-2.5371	0	-2.6557	Lignols	Phenols		Benzenoids	Lignols & related
G(t8-O-4)G(8-8)G _2	LC	0.1513	0.2731	0.0739	0.4741	Lignols	Phenols		Benzenoids	Lignols & related
G(t8-O-4)G_1	LC	0	-1.1173	0	-0.8616	Lignols	Phenols		Benzenoids	Lignols & related
G(t8-O-4)G_2	LC	0	-2.0529	0	-1.8878	Lignols	Phenols		Benzenoids	Lignols & related
G(t8-O-4)G_3	LC	0	-3.0487	0	-2.9161	Lignols	Phenols		Benzenoids	Lignols & related
G(t8-O-4)S _2	LC	0	-3.3271	0	-3.0741	Lignols	Phenols		Benzenoids	Lignols & related
G(t8-O-4)S _3	LC	0	-2.7994	0	-2.6282	Lignols	Phenols		Benzenoids	Lignols & related
G(t8-O-4)S(8-5)G glycerol _1	LC	0	-1.1413	0	-0.9057	Lignols	Phenols		Benzenoids	Lignols & related
G(t8-O-4)S(8-5)G glycerol _2	LC	0	-0.9186	0	-0.8655	Lignols	Phenols		Benzenoids	Lignols & related
G(t8-O-4)S(8-O-4)S' _1	LC	0	-1.9518	0	-1.654	Lignols	Phenols		Benzenoids	Lignols & related
Galloyl glucose_1	LC	0	-0.9913	0	-0.7696	Polyphenols	Tannins		Phenylpropanoids and polyketides	Phenolic glycosides
Galloyl glucose_2	LC	0.0239	-0.2107	0.0008	0.1802	Polyphenols	Tannins		Phenylpropanoids and polyketides	Phenolic glycosides
Gluconic acid	LC	0.0058	-0.3123	0.0181	-0.5781	Sugar acids and derivatives	Organooxygen compounds	Carbohydrates and carbohydrate conjugates	Organic oxygen compounds	Sugars & related
Glucosyringic acid (Syringate-4-b-D-glucopyranoside)_1	LC	0	-0.9632	0	-0.9846	Phenolic glycosides	Tannins	Hydrolyzable tannins	Phenylpropanoids and polyketides	Phenolic glycosides
Glucosyringic acid (Syringate-4-b-D-glucopyranoside)_2	LC	0	-2.7898	0	-2.4966	Phenolic glycosides	Tannins	Hydrolyzable tannins	Phenylpropanoids and polyketides	Phenolic glycosides
Glutaric acid	LC	0.0005	-1.9477	0.0002	-1.6047	Carboxylic acids	Carboxylic acids and derivatives	Dicarboxylic acids and derivatives	Organic acids and derivatives	Carboxylic acids
Grandidentatin III (feruloyl-arbutin) _1	LC	0.1969	0.261	0.5393	0.108	Phenolic glycosides	Organooxygen compounds	Carbohydrates and carbohydrate conjugates	Organic oxygen compounds	Phenolic glycosides
Grandidentatin III (feruloyl-arbutin) _2	LC	0.3401	-0.204	0.2866	-0.2843	Phenolic glycosides	Organooxygen compounds	Carbohydrates and carbohydrate conjugates	Organic oxygen compounds	Phenolic glycosides
Grandidentatin_1	LC	0	-1.6419	0	-1.3192	Phenolic glycosides	Organooxygen compounds	Carbohydrates and carbohydrate conjugates	Organic oxygen compounds	Phenolic glycosides
Grandidentatin_3	LC	0.2613	0.2918	0.4731	0.2136	Phenolic glycosides	Organooxygen compounds	Carbohydrates and carbohydrate conjugates	Organic oxygen compounds	Phenolic glycosides
Grandidentatin_II _1	LC	0.0021	-0.6445	0.0091	-0.5416	Phenolic glycosides	Organooxygen compounds	Carbohydrates and carbohydrate conjugates	Organic oxygen compounds	Phenolic glycosides
Grandidentatin_II _2	LC	0.0113	-0.5787	0.0046	-0.6468	Phenolic glycosides	Organooxygen compounds	Carbohydrates and carbohydrate conjugates	Organic oxygen compounds	Phenolic glycosides
Grandidentoside_1	LC	0.0671	-0.2997	0.837	-0.044	Phenolic glycosides	Organooxygen compounds	Carbohydrates and carbohydrate conjugates	Organic oxygen compounds	Phenolic glycosides
Grandidentoside_2	LC	0.1971	-0.3198	0.5524	-0.1706	Phenolic glycosides	Organooxygen compounds	Carbohydrates and carbohydrate conjugates	Organic oxygen compounds	Phenolic glycosides
Guanine	LC	0.0001	0.9261	0.0177	0.4732	Nucleobase	Imidazopyrimidines	Purines and purine derivatives	Nucleosides, nucleotides, and analogues	Nucleoside-related
Guanosine	LC	0.7042	-0.0938	0.7017	-0.0867	Nucleosides	Purine nucleosides	Purines and purine derivatives	Nucleosides, nucleotides, and analogues	Nucleoside-related
H(8-O-4)G(8-O-4)G' _1	LC	0	-2.3154	0	-2.5817	Lignols	Phenols		Benzenoids	Lignols & related
H(t8-O-4)G(8-5)G _2	LC	0	-1.878	0	-2.058	Lignols	Phenols		Benzenoids	Lignols & related
HCH-Ac-salicortin (lasiandrin)	LC	0.5438	0.2029	0.4051	-0.2749	Phenolic glycosides	Organooxygen compounds	Carbohydrates and carbohydrate conjugates	Organic oxygen compounds	Phenolic glycosides
HCH-acetylsalicyloylsalicin / Caffeoyl salicortin _1	LC	0.3066	-0.1952	0.044	-0.3794	Phenolic glycosides	Organooxygen compounds	Carbohydrates and carbohydrate conjugates	Organic oxygen compounds	Phenolic glycosides
HCH-salicortin (disalicortin?)_1	LC	0.4877	0.3106	0.5192	-0.2053	Phenolic glycosides	Organooxygen compounds	Carbohydrates and carbohydrate conjugates	Organic oxygen compounds	Phenolic glycosides
HCH-salicortin_2	LC	0.568	-0.1289	0.7803	-0.0762	Phenolic glycosides	Organooxygen compounds	Carbohydrates and carbohydrate conjugates	Organic oxygen compounds	Phenolic glycosides
HCH-salicyloyl-salicin_1	LC	0.027	-0.4355	0.0042	-0.7651	Phenolic glycosides	Organooxygen compounds	Carbohydrates and carbohydrate conjugates	Organic oxygen compounds	Phenolic glycosides
HCH-salicyloyl-salicin_3	LC	0.9389	-0.024	0.3104	0.3466	Phenolic glycosides	Organooxygen compounds	Carbohydrates and carbohydrate conjugates	Organic oxygen compounds	Phenolic glycosides
HCH-tremulacin_1	LC	0.691	0.1668	0.6014	0.2119	Phenolic glycosides	Organooxygen compounds	Carbohydrates and carbohydrate conjugates	Organic oxygen compounds	Phenolic glycosides
Herniarin (7-methoxycoumarin) _1	LC	0.0055	-0.474	0.0012	-0.4901	Polycyclic aromatic hydrocarbons	Coumarins and derivatives		Phenylpropanoids and polyketides	Other phenylpropanoids
Herniarin (7-methoxycoumarin) _2	LC	0	-1.9661	0	-2.0027	Polycyclic aromatic hydrocarbons	Coumarins and derivatives		Phenylpropanoids and polyketides	Other phenylpropanoids
Hexadecanoic acid-13C4 [M+H]-	LC	0.0233	0.436	0.2986	0.2115	Straight chain fatty acids	Fatty Acyls	Fatty acids and conjugates	Lipids and lipid-like molecules	Lipids & related
Homovanillic acid sulfate _2	LC	0.0006	-0.6384	0.0002	-0.8785	Phenyl sulfates	Organic sulfuric acids and derivatives	Arylsulfates	Organic acids and derivatives	Other phenylpropanoids
Hydroxybenzoic acid glucoside_1	LC	0	-0.9375	0.0002	-0.7028	Phenolic glycosides	Organooxygen compounds	Carbohydrates and carbohydrate conjugates	Organic oxygen compounds	Phenolic glycosides
Hydroxybenzoic acid glucoside_3	LC	0.0005	-1.0845	0.0412	-0.576	Phenolic glycosides	Organooxygen compounds	Carbohydrates and carbohydrate conjugates	Organic oxygen compounds	Phenolic glycosides
Hydroxybenzoic acid glucoside_5	LC	0.4525	0.2287	0.0013	-0.7667	Phenolic glycosides	Organooxygen compounds	Carbohydrates and carbohydrate conjugates	Organic oxygen compounds	Phenolic glycosides
Indole dithiocarbamate glucoside	LC	0.0603	0.4192	0.0002	0.9993	Phenolic glycosides	Organooxygen compounds	Carbohydrates and carbohydrate conjugates	Organic oxygen compounds	Phenolic glycosides
Inosine	LC	0.1834	-0.7827	0.0708	-0.7579	Nucleosides	Purine nucleosides	Purines and purine derivatives	Nucleosides, nucleotides, and analogues	Nucleoside-related
Isocitric acid	LC	0.0187	0.3501	0.0072	-0.6217	Carboxylic acids	Carboxylic acids and derivatives	Tricarboxylic acids and derivatives	Organic acids and derivatives	Carboxylic acids
Kaempferol 3-arabinofuranoside_1	LC	0.0068	-0.5496	0.1094	-0.4372	Phenolic glycosides	Flavonoids	Flavonoid glycosides	Phenylpropanoids and polyketides	Phenolic glycosides
Kaempferol 3-arabinofuranoside_2	LC	0.0014	-0.6569	0.0008	-0.7904	Phenolic glycosides	Flavonoids	Flavonoid glycosides	Phenylpropanoids and polyketides	Phenolic glycosides
Kaempferol 3-arabinofuranoside_3	LC	0.0004	-0.7604	0	-1.0576	Phenolic glycosides	Flavonoids	Flavonoid glycosides	Phenylpropanoids and polyketides	Phenolic glycosides
Kaempferol 3-arabinofuranoside_4	LC	0	-0.7967	0	-1.0219	Phenolic glycosides	Flavonoids	Flavonoid glycosides	Phenylpropanoids and polyketides	Phenolic glycosides
Kaempferol-glucoside-arabinoside	LC	0.714	0.1927	0.585	-0.2438	Phenolic glycosides	Flavonoids	Flavonoid glycosides	Phenylpropanoids and polyketides	Phenolic glycosides
Ketoleucine	LC	0.7479	-0.0956	0.3709	-0.2442	Amino acids and derivatives	Keto acids and derivatives	Short-chain keto acids and derivatives	Organic acids and derivatives	Amino acid-related
L-2-Hydroxyglutaric acid / 3-Hydroxyglutaric acid	LC	0	-0.9575	0	-1.2544	Carboxylic acids	Hydroxy acids and derivatives	Beta hydroxy acids and derivatives	Organic acids and derivatives	Carboxylic acids
L-Isoleucine	LC	0.0019	1.1932	0.0329	0.7737	Amino acids	Carboxylic acids and derivatives	Amino acids, peptides, and analogues	Organic acids and derivatives	Amino acid-related
L-Leucine	LC	0.0013	1.6201	0.0044	1.1731	Amino acids	Carboxylic acids and derivatives	Amino acids, peptides, and analogues	Organic acids and derivatives	Amino acid-related
L-Lysine	LC	0.012	2.09	0.0134	1.7536	Amino acids	Carboxylic acids and derivatives	Amino acids, peptides, and analogues	Organic acids and derivatives	Amino acid-related
L-Methionine	LC	0.0009	1.2574	0.0201	0.76	Amino acids	Carboxylic acids and derivatives	Amino acids, peptides, and analogues	Organic acids and derivatives	Amino acid-related
L-Phenylalanine	LC	0.0012	0.669	0.0444	0.3722	Amino acids	Carboxylic acids and derivatives	Amino acids, peptides, and analogues	Organic acids and derivatives	Amino acid-related
L-Proline	LC	0.0004	1.9735	0.0005	1.7419	Amino acids	Carboxylic acids and derivatives	Amino acids, peptides, and analogues	Organic acids and derivatives	Amino acid-related
L-Tryptophan	LC	0.217	-0.4306	0.0316	-0.6364	Amino acids	Carboxylic acids and derivatives	Amino acids, peptides, and analogues	Organic acids and derivatives	Amino acid-related
L-Tyrosine	LC	0.0179	1.0667	0.056	0.7611	Amino acids	Carboxylic acids and derivatives	Amino acids, peptides, and analogues	Organic acids and derivatives	Amino acid-related
LysoPC(0:0/18:1(9Z))	LC	0.6516	0.1152	0.1841	0.2241	Fatty acid esters	Glycerophospholipids	Glycerophosphocholines	Lipids and lipid-like molecules	Lipids & related
LysoPC(0:0/18:2(9Z,12Z))	LC	0.2009	0.4403	0.0032	0.4555	Fatty acid esters	Glycerophospholipids	Glycerophosphocholines	Lipids and lipid-like molecules	Lipids & related
LysoPC(0:0/18:3)	LC	0.3003	0.2796	0.0449	0.243	Fatty acid esters	Glycerophospholipids	Glycerophosphocholines	Lipids and lipid-like molecules	Lipids & related
LysoPC(16:0/0:0)	LC	0.065	0.5179	0.0048	0.4939	Fatty acid esters	Glycerophospholipids	Glycerophosphocholines	Lipids and lipid-like molecules	Lipids & related
LysoPC(18:1(9Z)/0:0)	LC	0.3967	0.1906	0.0943	0.2866	Fatty acid esters	Glycerophospholipids	Glycerophosphocholines	Lipids and lipid-like molecules	Lipids & related
LysoPC(18:2(9Z,12Z)/0:0)	LC	0.033	0.5854	0.0156	0.5325	Fatty acid esters	Glycerophospholipids	Glycerophosphocholines	Lipids and lipid-like molecules	Lipids & related
LysoPC(18:3(9Z,12Z,15Z)/0:0)	LC	0.0978	0.3799	0.1469	0.2306	Fatty acid esters	Glycerophospholipids	Glycerophosphocholines	Lipids and lipid-like molecules	Lipids & related
LysoPE(0:0/18:2(9Z,12Z))	LC	0.3408	0.272	0.0577	0.2991	Fatty acid esters	Glycerophospholipids	Glycerophosphocholines	Lipids and lipid-like molecules	Lipids & related
LysoPE(0:0/18:3(6Z,9Z,12Z))	LC	0.2306	0.3145	0.0829	0.2033	Fatty acid esters	Glycerophospholipids	Glycerophosphocholines	Lipids and lipid-like molecules	Lipids & related
LysoPE(16:0/0:0)	LC	0.1762	0.3944	0.0762	0.3545	Fatty acid esters	Glycerophospholipids	Glycerophosphocholines	Lipids and lipid-like molecules	Lipids & related
LysoPE(18:2(9Z,12Z)/0:0)	LC	0.091	0.4076	0.0108	0.4894	Fatty acid esters	Glycerophospholipids	Glycerophosphocholines	Lipids and lipid-like molecules	Lipids & related
LysoPE(18:3(9Z,12Z,15Z)/0:0)	LC	0.1968	0.2586	0.1346	0.2373	Fatty acid esters	Glycerophospholipids	Glycerophosphocholines	Lipids and lipid-like molecules	Lipids & related
Malic acid	LC	0.0001	-0.3945	0.0007	-0.7432	Carboxylic acids	Hydroxy acids and derivatives	Beta hydroxy acids and derivatives	Organic acids and derivatives	Carboxylic acids
Methylgallocatechin glucoside _1	LC	0.6592	0.1383	0.6572	-0.1223	Phenolic glycosides	Flavonoids	Flavonoid glycosides	Phenylpropanoids and polyketides	Phenolic glycosides
Myristic acid-13C3 [M+H]-	LC	0.9186	0.0084	0.4614	0.0942	Straight chain fatty acids	Fatty Acyls	Fatty acids and conjugates	Lipids and lipid-like molecules	Lipids & related
N-Acetyl-L-phenylalanine	LC	0	-0.9916	0	-1.0714	Amino acids and derivatives	Carboxylic acids and derivatives	Amino acids, peptides, and analogues	Organic acids and derivatives	Amino acid-related
NAD	LC	0.7648	0.0351	0.1217	0.2201	Coenzyme	(5'->5')-dinucleotides		Nucleosides, nucleotides, and analogues	Nucleoside-related
OH benzoic acid acyl glucoside _5	LC	0	-0.8231	0.0002	-1.3598	Phenolic glycosides	Organooxygen compounds	Carbohydrates and carbohydrate conjugates	Organic oxygen compounds	Phenolic glycosides
OH-tremuloidin (deltoidin/niagracin) _2	LC	0.3775	-0.1907	0.0179	-0.3687	Phenolic glycosides	Organooxygen compounds	Carbohydrates and carbohydrate conjugates	Organic oxygen compounds	Phenolic glycosides
Oxidized glutathione	LC	0	1.9635	0.0003	1.6477	Oligopeptides	Carboxylic acids and derivatives	Amino acids, peptides, and analogues	Organic acids and derivatives	Others
Oxoglutaric acid	LC	0.0003	-0.3819	0.6386	0.0518	Carboxylic acids	Keto acids and derivatives	Gamma-keto acids and derivatives	Organic acids and derivatives	Carboxylic acids
Pantothenic acid	LC	0	-0.5432	0	-0.9363	Vitamins	Organooxygen compounds	Alcohols and polyols	Organic oxygen compounds	Others
Peonidin-3-glucoside	LC	0	-1.5464	0	-1.7151	Phenolic glycosides	Flavonoids	Flavonoid glycosides	Phenylpropanoids and polyketides	Phenolic glycosides
Phenylalanine-13C9 [M-H]-	LC	0.0164	-0.1543	0.2356	-0.1399	Amino acids and derivatives	Carboxylic acids and derivatives	Amino acids, peptides, and analogues	Organic acids and derivatives	Amino acid-related
Phenylalanine-13C9 [M+H]+	LC	0.0132	-0.1681	0.2669	-0.1162	Amino acids and derivatives	Carboxylic acids and derivatives	Amino acids, peptides, and analogues	Organic acids and derivatives	Amino acid-related
Phloretin-2'-O-glucoside (Phlorizin) _1	LC	0.5735	0.1854	0.7157	-0.1095	Phenolic glycosides	Flavonoids	Flavonoid glycosides	Phenylpropanoids and polyketides	Phenolic glycosides
Phloretin-2'-O-glucoside (Phlorizin) _3	LC	0.7117	0.1857	0.7487	0.181	Phenolic glycosides	Flavonoids	Flavonoid glycosides	Phenylpropanoids and polyketides	Phenolic glycosides
Pinoresinol _1	LC	0	-2.6189	0	-2.5043	Phenolic glycosides	Furanoid lignans		Lignans, neolignans and related compounds	Lignols & related
Pipecolic acid	LC	0.0014	1.4674	0.0068	0.8037	Amino acids	Carboxylic acids and derivatives	Amino acids, peptides, and analogues	Organic acids and derivatives	Amino acid-related
Populoside ( 4'O-caffeoyl salicin ) _2	LC	0.0701	-0.5244	0.0019	-1.1639	Phenolic glycosides	Organooxygen compounds	Carbohydrates and carbohydrate conjugates	Organic oxygen compounds	Phenolic glycosides
Procyanidin B-type (dimer)_2	LC	0.9026	0.0422	0.0297	0.9612	Flavonoids	Flavonoids	Biflavonoids and polyflavonoids	Phenylpropanoids and polyketides	Other phenylpropanoids
Procyanidin B-type (dimer)_5	LC	0.0002	-1.0298	0.0471	-0.4851	Flavonoids	Flavonoids	Biflavonoids and polyflavonoids	Phenylpropanoids and polyketides	Other phenylpropanoids
Procyanidin B-type (dimer)_7	LC	0.0017	-0.8568	0.0042	-0.7575	Flavonoids	Flavonoids	Biflavonoids and polyflavonoids	Phenylpropanoids and polyketides	Other phenylpropanoids
Procyanidin C-type (trimer)_2	LC	0.6474	0.1788	0.3439	0.5751	Flavonoids	Flavonoids	Biflavonoids and polyflavonoids	Phenylpropanoids and polyketides	Other phenylpropanoids
Procyanidin C-type (trimer)_3	LC	0.2729	-0.2732	0.4504	0.3736	Flavonoids	Flavonoids	Biflavonoids and polyflavonoids	Phenylpropanoids and polyketides	Other phenylpropanoids
Procyanidin C-type (trimer)_4	LC	0.039	-0.5718	0.8459	-0.0525	Flavonoids	Flavonoids	Biflavonoids and polyflavonoids	Phenylpropanoids and polyketides	Other phenylpropanoids
Protocatechuic acid 3-glucoside_1	LC	0.4033	0.268	0	-1.4943	Phenolic glycosides	Organooxygen compounds	Carbohydrates and carbohydrate conjugates	Organic oxygen compounds	Phenolic glycosides
Protocatechuic acid 3-glucoside_3	LC	0	-0.8769	0.0023	-0.3518	Phenolic glycosides	Organooxygen compounds	Carbohydrates and carbohydrate conjugates	Organic oxygen compounds	Phenolic glycosides
Pyroglutamic acid	LC	0	1.6897	0.0405	1.2694	Amino acids and derivatives	Carboxylic acids and derivatives	Amino acids, peptides, and analogues	Organic acids and derivatives	Amino acid-related
Quinic acid	LC	0.0008	-2.1063	0.0006	-2.3291	Carboxylic acids	Organooxygen compounds	Alcohols and polyols	Organic oxygen compounds	Other phenylpropanoids
S(t8-O-4)S(8-5)G _1	LC	0	-2.1408	0	-1.8673	Lignols	Phenols		Benzenoids	Lignols & related
S(t8-O-4)S(8-5)G _2	LC	0	-2.3927	0	-2.0892	Lignols	Phenols		Benzenoids	Lignols & related
S(t8-O-4)S(8-5)G _3	LC	0	-1.8352	0	-1.5922	Lignols	Phenols		Benzenoids	Lignols & related
S-Adenosylhomocysteine	LC	0.011	-0.8358	0.0174	-0.6643	Lactones	Lactones	Gamma butyrolactones	Organoheterocyclic compounds	Others
SP(8-8)S _1	LC	0.0002	-3.8148	0.0002	-2.8482	Lignols	Phenols		Benzenoids	Lignols & related
SP(8-8)S _1b	LC	0.0001	-3.1027	0	-2.1995	Lignols	Phenols		Benzenoids	Lignols & related
SP(8-8)S _2	LC	0	-0.8588	0.7923	-0.101	Lignols	Phenols		Benzenoids	Lignols & related
SP(8-O-8)SP (possibly) _1	LC	0.0002	-3.4222	0.0002	-2.8469	Lignols	Phenols		Benzenoids	Lignols & related
SP(8-O-8)SP (possibly) _2	LC	0	-3.7845	0	-2.9696	Lignols	Phenols		Benzenoids	Lignols & related
SP(8-O-8)SP (possibly) _3	LC	0	-3.7172	0	-3.241	Lignols	Phenols		Benzenoids	Lignols & related
Salicin _2	LC	0.3351	0.2421	0.0001	1.2622	Phenolic glycosides	Organooxygen compounds	Carbohydrates and carbohydrate conjugates	Organic oxygen compounds	Phenolic glycosides
Salicin _4	LC	0.0167	0.7329	0.001	1.6084	Phenolic glycosides	Organooxygen compounds	Carbohydrates and carbohydrate conjugates	Organic oxygen compounds	Phenolic glycosides
Salicortin (HCH-salicin)_1	LC	0.6405	-0.161	0.9301	0.0228	Phenolic glycosides	Organooxygen compounds	Carbohydrates and carbohydrate conjugates	Organic oxygen compounds	Phenolic glycosides
Salicortin (HCH-salicin)_2	LC	0.7904	-0.055	0.306	0.2464	Phenolic glycosides	Organooxygen compounds	Carbohydrates and carbohydrate conjugates	Organic oxygen compounds	Phenolic glycosides
Salicoyl Salicin dimer _1	LC	0.0058	-1.0028	0.0001	-1.3214	Phenolic glycosides	Organooxygen compounds	Carbohydrates and carbohydrate conjugates	Organic oxygen compounds	Phenolic glycosides
Salicylic acid	LC	0.0031	-0.908	0.0078	-0.8223	Benzoic acids	Benzene and substituted derivatives	Benzoic acids and derivatives	Benzenoids	Hormones
Salicylic acid 2-beta-D-glucoside_4	LC	0	-0.711	0.009	-0.2231	Phenolic glycosides	Organooxygen compounds	Carbohydrates and carbohydrate conjugates	Organic oxygen compounds	Phenolic glycosides
Salicylic acid-D4 [M-H]-	LC	0.0001	-0.4399	0.0236	-0.5062	Benzoic acids	Benzene and substituted derivatives	Benzoic acids and derivatives	Benzenoids	Hormones
Salicyloylsalicin glucoside	LC	0.1264	-0.2429	0.0265	0.2795	Phenolic glycosides	Organooxygen compounds	Carbohydrates and carbohydrate conjugates	Organic oxygen compounds	Phenolic glycosides
Sinapic acid	LC	0.0001	-2.0013	0.0072	-0.7035	Phenolic acids	Cinnamic acids and derivatives	Hydroxycinnamic acids and derivatives	Phenylpropanoids and polyketides	Other phenylpropanoids
Sinapoyl-salicin _1	LC	0.4058	-0.2143	0.1213	-0.4892	Phenolic glycosides	Organooxygen compounds	Carbohydrates and carbohydrate conjugates	Organic oxygen compounds	Phenolic glycosides
Spermidine	LC	0.0073	-0.5257	0.0569	-0.3432	Primary amine	Organonitrogen compounds	Amines	Organic nitrogen compounds	Hormones
Succinic acid	LC	0.2638	-0.1372	0.2325	-0.1787	Carboxylic acids	Carboxylic acids and derivatives	Dicarboxylic acids and derivatives	Organic acids and derivatives	Carboxylic acids
Succinic acid semialdehyde	LC	0.0007	-0.3649	0.2045	0.1093	Carboxylic acids	Fatty acyls	Fatty acids and conjugates	Lipids and Lipid-like molecules	Lipids & related
Sucrose _2	LC	0.0526	-0.6861	0.1351	0.5053	Disaccharides	Organooxygen compounds	Carbohydrates and carbohydrate conjugates	Organic oxygen compounds	Sugars & related
Sucrose _2b	LC	0.2552	-0.4893	0.05	1.1433	Disaccharides	Organooxygen compounds	Carbohydrates and carbohydrate conjugates	Organic oxygen compounds	Sugars & related
Taxifolin 3-arabinoside_2	LC	0.0025	2.0637	0.0155	2.0527	Phenolic glycosides	Diarylheptanoids	Cyclic diarylheptanoids	Phenylpropanoids and polyketides	Phenolic glycosides
Taxifolin 7-glucoside_2	LC	0.0009	-0.7021	0.042	-0.3581	Phenolic glycosides	Diarylheptanoids	Cyclic diarylheptanoids	Phenylpropanoids and polyketides	Phenolic glycosides
Threonic acid	LC	0.0152	-0.5626	0.001	-0.9803	Sugar acids and derivatives	Organooxygen compounds	Carbohydrates and carbohydrate conjugates	Organic oxygen compounds	Sugars & related
Tremulacin_1	LC	0.9111	0.0624	0.6032	0.2557	Phenolic glycosides	Organooxygen compounds	Carbohydrates and carbohydrate conjugates	Organic oxygen compounds	Phenolic glycosides
Tremuloidin_1	LC	0.7098	0.1845	0.7387	0.1856	Phenolic glycosides	Organooxygen compounds	Carbohydrates and carbohydrate conjugates	Organic oxygen compounds	Phenolic glycosides
Trigonelline	LC	0.0483	-0.5293	0.0023	-0.9192	Carboxylic acids			Alkaloids and derivatives	Others
Unknown_320	LC	0.5616	-0.1131	0.039	0.8185	Others				Others
Unknown_440	LC	0	-1.3844	0	-1.1014	Others				Others
Uracil	LC	0.192	0.6741	0.0929	0.641	Nucleosides	Diazines	Pyrimidines and pyrimidine derivatives	Organoheterocyclic compounds	Nucleoside-related
Uridine 5'-monophosphate	LC	0.2901	0.3324	0.0604	0.6279	Nucleotides	Pyrimidine nucleotides	Pyrimidine ribonucleotides	Nucleosides, nucleotides, and analogues	Nucleoside-related
Uridine/Pseudouridine	LC	0.0502	1.0386	0.0148	0.9015	Nucleosides	Pyrimidine nucleosides	Purines and purine derivatives	Nucleosides, nucleotides, and analogues	Nucleoside-related
V-x-SP _1	LC	0	-3.7033	0	-3.5159	Lignols	Phenols		Benzenoids	Lignols & related
V-x-SP _2	LC	0	-3.7136	0	-3.5341	Lignols	Phenols		Benzenoids	Lignols & related
Vanillic acid 4-D-glucoside _2	LC	0	-1.3477	0	-1.7817	Phenolic glycosides	Tannins	Hydrolyzable tannins	Phenylpropanoids and polyketides	Phenolic glycosides
Vanillic acid 4-D-glucoside _5	LC	0	-1.1121	0	-0.8533	Phenolic glycosides	Tannins	Hydrolyzable tannins	Phenylpropanoids and polyketides	Phenolic glycosides
a-ketoglutarate-13C4 [M+H]-	LC	0.0123	0.2934	0.0019	0.5926	Carboxylic acids	Keto acids and derivatives	Gamma-keto acids and derivatives	Organic acids and derivatives	Carboxylic acids
benzyl alcohol 6-O-D-xylopyranosyl--D-glucopyranoside	LC	0.1835	0.11	0.9683	0.0064	Phenolic glycosides	Flavonoids	Flavonoid glycosides	Phenylpropanoids and polyketides	Phenolic glycosides
coumaroyl-quinic + C8 H10 O4_1	LC	0.0282	-0.4908	0.619	-0.1597	Quinic acids and derivatives	Organooxygen compounds	Alcohols and polyols	Organic oxygen compounds	Other phenylpropanoids
feruloyl - 5-O-(4-coumaroyl)-D-quinate_2	LC	0.0006	-0.5059	0.0217	-0.556	Phenolic glycosides	Flavonoids	Flavonoid glycosides	Phenylpropanoids and polyketides	Other phenylpropanoids
gamma-Aminobutyric acid	LC	0.0006	2.0939	0.0003	2.4282	Amino acids	Carboxylic acids and derivatives	Amino acids, peptides, and analogues	Organic acids and derivatives	Amino acid-related
omega-Salicoyisalicin (W-salicoylsalicin) _1	LC	0.7534	0.113	0.5662	0.1708	Phenolic glycosides	Organooxygen compounds	Carbohydrates and carbohydrate conjugates	Organic oxygen compounds	Phenolic glycosides
omega-Salicoyisalicin (W-salicoylsalicin) _3	LC	0.7456	0.0908	0.5588	0.1931	Phenolic glycosides	Organooxygen compounds	Carbohydrates and carbohydrate conjugates	Organic oxygen compounds	Phenolic glycosides
shikimate + C4H3O _2	LC	0.0866	-0.1512	0.003	-0.7815	Cyclitol	Organooxygen compounds	Alcohols and polyols	Organic oxygen compounds	Other phenylpropanoids
syringic acid - quinic acid_3	LC	0	-2.3466	0	-2.4593	Phenolic glycosides	Organooxygen compounds	Alcohols and polyols	Organic oxygen compounds	Other phenylpropanoids

## Sheet: S2 GC metabolomics-means
Table S2. Relative contents of metabolites identified in wood-forming tissues of transgenic lines expressing GH10 and GH11 xylanases and wild-type (WT) plants. Metabolites detected by GC-MS.
Compound	Abbreviation	Mean					SE					P (Dunette's test)				Class	Sub class	Super class	Names used in the volcano plot in Fig. 7
		WT	WP:GH10 L12	WP:GH10 L13	WP:GH11 L10	WP:GH11 L17	WT	WP:GH10 L12	WP:GH10 L13	WP:GH11 L10	WP:GH11 L17	WP:GH10 L12	WP:GH10 L13	WP:GH11 L10	WP:GH11 L17
4-Hydroxybenzoic acid		5.3143	1.9416	1.5755	1.9766	1.9745	0.7214	0.4531	0.1464	0.5083	0.5142	0.0037	0.0014	0.0042	0.0041	Benzene and substituted derivatives	Benzoic acids and derivatives	Benzenoids	Other phenylpropanoids
Adipic acid		1.9916	2.2807	3.1102	3.3836	4.5747	0.188	0.1706	1.3984	0.924	1.7036	0.998	0.786	0.6372	0.1394	Fatty acyls	Fatty acids and conjugates	Lipids and Lipid-like molecules	Lipids & related
Alanine	Ala	0.1906	3.1307	5.3748	5.4135	2.9463	0.0196	0.9386	1.3929	0.7454	0.8768	0.0288	0.0002	0.0002	0.0427	Carboxylic acids and derivatives	Amino acids, peptides, and analogues	Organic acids and derivatives	Amino acid-related
Arabinose	Ara	0.1099	4.1352	3.9159	2.0783	1.0251	0.0087	0.7658	1.5974	0.4513	0.5225	0.0014	0.0022	0.1548	0.7597	Organooxygen compounds	Carbohydrates and carbohydrate conjugates	Organic oxygen compounds	Sugars & related
Arabitol	Arbt	0.0809	1.2346	4.0712	0.4608	0.2599	0.0134	0.5602	1.6265	0.0236	0.0454	0.5051	0.0005	0.9798	0.9988	Organooxygen compounds	Carbohydrates and carbohydrate conjugates	Organic oxygen compounds	Sugars & related
Ascorbic acid		3.6928	1.7698	0.3171	0.548	0.4479	0.8401	1.0384	0.1522	0.0811	0.2549	0.2432	0.0146	0.0236	0.0191	Dyhydrofurans	Furanones	Organoheterocyclic compounds	Carboxylic acids
Asparagine	Asn	0.0239	0.0282	2.5705	2.9694	0.3155	0.0022	0.0051	2.4439	1.9114	0.1726	1	0.3279	0.213	0.9992	Carboxylic acids and derivatives	Amino acids, peptides, and analogues	Organic acids and derivatives	Amino acid-related
Aspartic acid	Asp	0.2705	1.9575	4.302	5.2033	7.9653	0.0579	0.583	1.0575	0.9267	0.6653	0.1684	0.0004	0	0	Carboxylic acids and derivatives	Amino acids, peptides, and analogues	Organic acids and derivatives	Amino acid-related
Benzoic acid		1.5911	1.7095	1.5112	1.8502	1.7101	0.0835	0.3678	0.1135	0.2803	0.1267	0.9782	0.9949	0.7437	0.9777	Benzene and substituted derivatives	Benzoic acids and derivatives	Benzenoids	Other phenylpropanoids
Catechin		0.4545	0.4154	0.5716	0.4843	0.3486	0.123	0.2002	0.1405	0.1194	0.1131	0.9991	0.9445	0.9997	0.9605	Flavonoids	Flavans	Phenylpropanoids and polyketides	Other phenylpropanoids
Citramalic acid		3.3321	1.9347	0.5643	2.3727	2.0087	0.2144	0.4219	0.1327	0.2472	0.3622	0.0057	0	0.0698	0.0088	Fatty acyls	Fatty acids and conjugates	Lipids and Lipid-like molecules	Lipids & related
Citric acid		1.8261	1.023	0.4022	1.6872	1.8613	0.09	0.0752	0.0598	0.1576	0.4091	0.0119	0	0.9512	0.9997	Carboxylic acids and derivatives	Tricarboxylic acids and derivatives	Organic acids and derivatives	Carboxylic acids
Dehydroascorbic acid (DHAA)		5.6696	2.6618	0.7918	3.1783	1.991	0.4774	0.2185	0.2052	0.6273	0.6684	0.0012	0	0.0068	0.0001	Lactones	Gamma butyrolactones	Organoheterocyclic compounds	Carboxylic acids
Dodecanoic acid		2.0931	4.8174	4.6951	5.1218	2.954	0.1883	0.5357	1.3758	1.1795	0.5946	0.0437	0.0566	0.0227	0.8272	Fatty Acyls	Fatty acids and conjugates	Lipids and lipid-like molecules	Lipids & related
Elaidic acid		0.5497	0.7618	0.7664	1.1016	0.5483	0.0575	0.1365	0.1292	0.2834	0.0186	0.6203	0.6031	0.0203	1	Fatty Acyls	Fatty acids and conjugates	Lipids and lipid-like molecules	Lipids & related
Ethanolamine		2.7388	4.6637	4.2929	4.674	4.8001	0.6131	0.5855	0.6253	0.9402	0.3553	0.1584	0.3162	0.1552	0.1198	Organonitrogen compounds	Amines	Organic nitrogen compounds	Others
Fructose	Fru	3.5385	6.2172	6.0903	4.2904	2.047	0.3508	0.6212	1.1239	0.4987	0.9931	0.0291	0.0393	0.8508	0.3464	Organooxygen compounds	Carbohydrates and carbohydrate conjugates	Organic oxygen compounds	Sugars & related
Fumaric acid		5.1389	5.6501	2.3896	6.57	5.5122	0.6609	0.343	0.3891	1.2569	0.6862	0.9708	0.0497	0.4852	0.9907	Carboxylic acids and derivatives	Dicarboxylic acids and derivatives	Organic acids and derivatives	Carboxylic acids
Glucaric acid		5.9207	3.9896	2.887	4.3291	5.9393	0.4595	1.1062	0.8712	0.2366	1.1397	0.2279	0.0268	0.3871	1	Carboxylic acids and derivatives	Dicarboxylic acids and derivatives	Organic acids and derivatives	Carboxylic acids
Glucose	Glc	2.9444	6.3403	6.4038	4.1549	2.0109	0.2948	0.7565	1.0523	0.4408	0.9577	0.0036	0.003	0.4963	0.7062	Organooxygen compounds	Carbohydrates and carbohydrate conjugates	Organic oxygen compounds	Sugars & related
Glucose 6-phosphate	Glc-6-P	2.4685	4.8746	4.0312	3.9628	3.9801	0.2298	0.2111	0.6262	0.3058	0.5327	0.0005	0.0208	0.0278	0.0258	Organooxygen compounds	Carbohydrates and carbohydrate conjugates	Organic oxygen compounds	Sugars & related
Glutamic acid	Glu	0.2072	1.0909	3.2631	5.8328	2.9243	0.1007	0.3768	1.7027	2.0267	1.2445	0.942	0.156	0.0037	0.2359	Carboxylic acids and derivatives	Amino acids, peptides, and analogues	Organic acids and derivatives	Amino acid-related
Glutamine	Gln	0.2986	0.2898	6.4591	2.5752	2.8038	0.062	0.0706	1.59	0.5655	0.4011	1	0	0.0518	0.0293	Carboxylic acids and derivatives	Amino acids, peptides, and analogues	Organic acids and derivatives	Amino acid-related
Glycerol		3.8087	4.083	4.2707	4.7689	4.0775	0.3819	0.3274	0.2137	0.7214	0.4338	0.9798	0.8834	0.3782	0.9812	Organooxygen compounds	Carbohydrates and carbohydrate conjugates	Organic oxygen compounds	Sugars & related
Glycerol 3-phosphate		3.2132	1.2588	1.6889	1.6007	1.5612	0.1706	0.1117	0.1231	0.1788	0.2866	0	0	0	0	Glycerophospholipids	Glycerophosphates	Lipids and lipid-like molecules	Lipids & related
Glycine		0.5764	4.3114	3.7656	3.2573	2.6304	0.0957	2.1002	0.5001	0.4984	0.4458	0.0116	0.034	0.0875	0.2474	Carboxylic acids and derivatives	Amino acids, peptides, and analogues	Organic acids and derivatives	Amino acid-related
Hydroxyisocaproic acid		0.7281	0.3485	0.7316	0.1866	0.2378	0.0989	0.0861	0.1396	0.0299	0.068	0.0418	1	0.003	0.0071	Fatty Acyls	Fatty acids and conjugates	Lipids and lipid-like molecules	Lipids & related
Isoleucine	Ile	0.4942	1.9418	2.1321	3.0156	5.5455	0.1375	0.661	0.5111	1.7759	1.9838	0.7145	0.6222	0.2529	0.0057	Carboxylic acids and derivatives	Amino acids, peptides, and analogues	Organic acids and derivatives	Amino acid-related
Leucine	Leu	0.5094	2.0656	2.884	3.9164	6.1704	0.117	0.5242	0.5622	1.9364	1.9536	0.6783	0.319	0.085	0.0026	Carboxylic acids and derivatives	Amino acids, peptides, and analogues	Organic acids and derivatives	Amino acid-related
Linoleic acid		3.4952	4.4431	4.8357	4.6605	3.8183	0.1955	0.1136	0.4067	0.2587	0.5037	0.0985	0.0126	0.0324	0.8631	Fatty Acyls	Fatty acids and conjugates	Lipids and lipid-like molecules	Lipids & related
Lumichrome		4.0349	5.2061	4.3501	4.5894	4.4106	0.491	0.5431	0.3639	0.7381	0.6745	0.4253	0.9866	0.9058	0.9747	Pteridines and derivatives	Alloxazines and isoalloxazines	Organoheterocyclic compounds	Others
Malic acid		6.4736	4.1004	1.6566	4.0543	4.0315	0.1836	0.1661	0.3981	0.4761	0.2968	0	0	0	0	Hydroxy acids and derivatives	Beta hydroxy acids and derivatives	Organic acids and derivatives	Carboxylic acids
Maltose	Mal	0.0255	0.0552	0.0332	0.0214	0.0153	0.0029	0.0168	0.0068	0.002	0.0022	0.0194	0.8585	0.9839	0.7012	Organooxygen compounds	Carbohydrates and carbohydrate conjugates	Organic oxygen compounds	Sugars & related
Myo-Inositol 1-Monophosphate	m-Ino-1-P	1.5904	1.6082	2.4789	1.9096	1.8855	0.106	0.0756	0.2485	0.1931	0.1225	1	0.0012	0.3828	0.4526	Organooxygen compounds	Alcohols and polyols	Organic oxygen compounds	Sugars & related
Oxoglutaric acid		0.3625	0.3075	0.2796	0.2922	0.1872	0.0348	0.0564	0.0537	0.0599	0.0267	0.8169	0.5249	0.6609	0.0371	Keto acids and derivatives	Gamma-keto acids and derivatives	Organic acids and derivatives	Carboxylic acids
Palmitic acid		3.1153	3.67	3.2799	4.0112	2.9482	0.2146	0.5793	0.2405	0.8734	0.2288	0.7804	0.9965	0.4041	0.9963	Fatty Acyls	Fatty acids and conjugates	Lipids and lipid-like molecules	Lipids & related
Pelargonic acid		0.9299	3.092	5.403	5.4765	4.5658	0.1343	0.2175	1.2764	1.5467	1.454	0.2842	0.0062	0.0053	0.0277	Fatty Acyls	Fatty acids and conjugates	Lipids and lipid-like molecules	Lipids & related
Proline	Pro	0.2755	2.4692	5.0276	3.8317	5.127	0.0667	0.2727	1.343	1.3048	2.1924	0.3975	0.0121	0.0728	0.0103	Carboxylic acids and derivatives	Amino acids, peptides, and analogues	Organic acids and derivatives	Amino acid-related
Pyroglutamic acid	Pyro-Glu	0.7547	2.4798	6.3924	5.0344	5.0444	0.1431	0.2075	0.9614	0.2411	0.2967	0.0164	0	0	0	Carboxylic acids and derivatives	Amino acids, peptides, and analogues	Organic acids and derivatives	Amino acid-related
Quinic acid		0.577	0.0408	0.0084	0.0643	0.0153	0.1533	0.0063	0.0026	0.0253	0.0073	0.0135	0.0086	0.0185	0.0095	Organooxygen compounds	Alcohols and polyols	Organic oxygen compounds	Other phenylpropanoids
Raffinose	Raf	0.0729	0.2472	0.1436	0.0629	0.0399	0.0147	0.1223	0.0793	0.0026	0.0058	0.0926	0.77	0.9998	0.9797	Organooxygen compounds	Carbohydrates and carbohydrate conjugates	Organic oxygen compounds	Sugars & related
Ribitol	Ribt	0.6592	0.5618	0.5212	0.3759	0.2469	0.071	0.1543	0.2054	0.0515	0.0441	0.9291	0.7986	0.232	0.0444	Organooxygen compounds	Carbohydrates and carbohydrate conjugates	Organic oxygen compounds	Sugars & related
Ribose	Rib	2.3189	4.3372	7.0444	3.2853	1.9364	0.1659	0.6246	0.9698	0.601	0.472	0.033	0	0.4974	0.9601	Organooxygen compounds	Carbohydrates and carbohydrate conjugates	Organic oxygen compounds	Sugars & related
Salicin		0.0555	0.2124	0.5136	0.0839	0.0791	0.0049	0.0458	0.151	0.0212	0.033	0.2022	0.0001	0.9916	0.9958	Organooxygen compounds	Carbohydrates and carbohydrate conjugates	Organic oxygen compounds	Phenolic glycosides
Salicortin		0.0029	0.0138	0.0299	0.0054	0.0126	0.0005	0.008	0.0108	0.0042	0.0009	0.3761	0.0034	0.9909	0.4861	Organooxygen compounds	Carbohydrates and carbohydrate conjugates	Organic oxygen compounds	Phenolic glycosides
Salicylic acid		1.1183	1.0075	0.8689	1.4328	1.7856	0.0274	0.1011	0.0708	0.1078	0.4523	0.9772	0.7163	0.5333	0.0385	Benzene and substituted derivatives	Benzoic acids and derivatives	Benzenoids	Hormones
Serine	Ser	0.341	2.1754	4.7083	4.194	3.6653	0.0688	0.2881	1.4899	1.2033	1.3616	0.3782	0.0047	0.0129	0.0346	Carboxylic acids and derivatives	Amino acids, peptides, and analogues	Organic acids and derivatives	Amino acid-related
Shikimic acid		0.4088	0.1387	0.1275	0.2233	0.1736	0.0355	0.0061	0.0181	0.0126	0.0197	0	0	0.0007	0	Organooxygen compounds	Alcohols and polyols	Organic oxygen compounds	Other phenylpropanoids
Stearic acid		1.7329	2.2284	1.7044	2.8607	1.8162	0.1794	0.7757	0.1306	1.2114	0.1934	0.9209	1	0.4077	0.9999	Fatty Acyls	Fatty acids and conjugates	Lipids and lipid-like molecules	Lipids & related
Succinic acid		5.3974	4.693	3.4615	4.9842	4.1432	0.6682	0.217	0.4959	0.6192	0.5249	0.8508	0.1156	0.9739	0.4417	Carboxylic acids and derivatives	Dicarboxylic acids and derivatives	Organic acids and derivatives	Carboxylic acids
Sucrose	Suc	2.0234	3.1321	2.4573	1.5714	0.6266	0.4026	1.2479	0.7995	0.3312	0.1046	0.5556	0.9697	0.965	0.3521	Organooxygen compounds	Carbohydrates and carbohydrate conjugates	Organic oxygen compounds	Sugars & related
Threonine	Thr	0.6496	2.6576	5.6188	5.4854	6.1478	0.1485	0.2012	1.2598	1.4276	1.6711	0.3662	0.003	0.0038	0.0011	Carboxylic acids and derivatives	Amino acids, peptides, and analogues	Organic acids and derivatives	Amino acid-related
Tremulacin		0.3134	0.4294	0.28	0.4725	0.3438	0.0515	0.1014	0.0773	0.1133	0.0256	0.6477	0.9935	0.376	0.9954	Organooxygen compounds	Carbohydrates and carbohydrate conjugates	Organic oxygen compounds	Phenolic glycosides
Uracil		5.1171	7.5382	6.7826	7.902	7.1448	0.5672	0.5362	0.6063	1.2234	0.7924	0.0914	0.3433	0.0439	0.1898	Diazines	Pyrimidines and pyrimidine derivatives	Organoheterocyclic compounds	Nucleoside-related
Valine	Val	0.5874	2.1909	4.0036	3.8966	5.4869	0.1292	0.4579	1.0492	1.763	1.9954	0.6675	0.0904	0.1046	0.0098	Carboxylic acids and derivatives	Amino acids, peptides, and analogues	Organic acids and derivatives	Amino acid-related
Xylitol	Xylt	2.6355	2.006	3.5791	1.878	1.8547	0.2922	0.36	0.4348	0.2367	0.1704	0.463	0.1445	0.3015	0.2767	Organooxygen compounds	Carbohydrates and carbohydrate conjugates	Organic oxygen compounds	Sugars & related
Xylobiose	Xyl-B	0.0042	1.0331	3.1361	0.1327	0.0732	0.0006	0.5209	1.9041	0.029	0.02	0.7075	0.0154	0.9998	1	Organooxygen compounds	Carbohydrates and carbohydrate conjugates	Organic oxygen compounds	Sugars & related
Xylose	Xyl	0.2084	4.7017	4.5058	2.8897	1.5615	0.0159	0.7285	1.461	0.544	0.6796	0.0003	0.0005	0.0281	0.4278	Organooxygen compounds	Carbohydrates and carbohydrate conjugates	Organic oxygen compounds	Sugars & related
Xylose.1		0.1099	4.1353	3.9159	2.0784	1.0251	0.0087	0.7658	1.5974	0.4513	0.5225	0.0013	0.0023	0.1548	0.7596	Organooxygen compounds	Carbohydrates and carbohydrate conjugates	Organic oxygen compounds	Sugars & related
alpha-Aminobutyric acid (AABA)	AABB	1.0517	1.9811	5.1695	6.3877	4.2383	0.0724	0.2412	1.3093	1.1493	1.2535	0.8232	0.0036	0.0003	0.0253	Carboxylic acids and derivatives	Amino acids, peptides, and analogues	Organic acids and derivatives	Amino acid-related
alpha-Linolenic acid		1.1136	1.3604	1.9167	1.5292	1.1654	0.1111	0.132	0.256	0.1907	0.2286	0.715	0.01	0.2801	0.9987	Fatty Acyls	Lineolic acids and derivatives	Lipids and lipid-like molecules	Lipids & related
beta-Alanine	b-Ala	0.5962	4.2529	4.9809	7.5682	6.177	0.0672	0.6282	1.5901	0.2444	1.7118	0.0223	0.0057	0	0.0006	Carboxylic acids and derivatives	Amino acids, peptides, and analogues	Organic acids and derivatives	Amino acid-related
beta-Cyanoalanine	b-Cyano-Ala	0.083	0.6467	5.3946	6.6277	4.9122	0.0165	0.1752	1.3889	1.89	1.6292	0.9867	0.0045	0.0006	0.0096	Carboxylic acids and derivatives	Amino acids, peptides, and analogues	Organic acids and derivatives	Amino acid-related
beta-Sitosterol		1.277	1.3124	1.933	1.5741	1.5122	0.1116	0.1551	0.2932	0.2469	0.152	0.9998	0.0521	0.6115	0.7761	Steroids and steroid derivatives	Stigmastanes and derivatives	Lipids and lipid-like molecules	Lipids & related
gamma-Aminobutyric acid (GABA)	GABA	0.1922	4.2141	5.0725	4.4665	3.4188	0.054	1.2602	1.4327	1.0578	0.889	0.0088	0.0017	0.0054	0.04	Carboxylic acids and derivatives	Amino acids, peptides, and analogues	Organic acids and derivatives	Amino acid-related
myo-Inositol	m-Ino	6.2456	4.745	5.1969	4.1147	3.5671	0.3221	0.6609	0.1905	0.3766	0.7999	0.1041	0.3537	0.0133	0.002	Organooxygen compounds	Alcohols and polyols	Organic oxygen compounds	Sugars & related
scyllo-Inositol	s-Ino	3.9183	3.3448	3.6648	3.0163	3.39	0.2813	0.457	0.4584	0.2082	0.1303	0.569	0.9561	0.1904	0.6362	Organooxygen compounds	Alcohols and polyols	Organic oxygen compounds	Sugars & related
trans-Aconitic acid		3.8277	2.802	1.9159	4.551	4.0995	0.2128	0.2338	0.1298	0.2754	0.7481	0.1356	0.0023	0.3996	0.9514	Carboxylic acids and derivatives	Tricarboxylic acids and derivatives	Organic acids and derivatives	Carboxylic acids

## Sheet: S3 LC metabomolics-means
Table S3. Relative contents of metabolites identified in wood-forming tissues of transgenic lines expressing GH10 and GH11 xylanases and wild-type plants (WT). Metabolites detected by LC-MS.
Compound	Mean					SE					P (Dunette's test)				Class	Sub class	Super class	Names used in the volcano plot in Fig. 7
	WT	WP:GH10 L12	WP:GH10 L13	WP:GH11 L10	WP:GH11 L17	WT	WP:GH10 L12	WP:GH10 L13	WP:GH11 L10	WP:GH11 L17	WP:GH10 L12	WP:GH10 L13	WP:GH11 L10	WP:GH11 L17
(+)-Taxifolin_1	87.4128	18.7513	24.6845	26.1965	16.9783	13.0671	6.65004	9.02301	6.90254	4.60568	0.000993822	0.00233264	0.00293159	0.000783311	Flavonoids	Flavans	Phenylpropanoids and polyketides	Other phenylpropanoids
(-)-Jasmonic acid ( (1R,2R)-Jasmonic acid)	617.318	1318.06	609.222	1926.59	1476.13	215.31	346.734	91.2325	796.353	704.7	0.631608	1	0.13166	0.457825	Fatty acyls	Lineolic acids and derivatives	Lipids and Lipid-like molecules	Lipids & related
(Epi)gallocatechin_1	1789.01	420.241	466.762	354.297	348.226	151.659	19.0858	50.922	62.5956	50.9324	1.69172e-07	4.82826e-07	2.37943e-08	2.90388e-08	Flavonoids	Flavans	Phenylpropanoids and polyketides	Other phenylpropanoids
1-O-Caffeoylquinic acid_isoform_2	1318.87	1295.75	971.761	2245.65	1644.03	100.015	173.851	175.879	434.541	401.936	0.999986	0.718664	0.0397176	0.760965	Organooxygen compounds	Alcohols and polyols	Organic oxygen compounds	Other phenylpropanoids
10-Formyltetrahydrofolate _2	2423.59	1419.53	1372.64	1689.95	1804.92	110.058	138.177	193.873	166.192	128.195	0.000212086	0.000100236	0.00456517	0.0171833	Pteridines and derivatives	Pterins and derivatives	Organoheterocyclic compounds	Others
11-Hydroxyjasmonic acid	3019.18	2511.57	2311.33	2156.29	2344.81	92.3436	258.294	137.026	36.8063	76.2467	0.0355664	0.00289365	0.000428372	0.00446291	Fatty acyls	Lineolic acids and derivatives	Lipids and Lipid-like molecules	Lipids & related
2,6-dimeth-6-(-glucopyr-metbut-arabpyroxy)-2,7-octadienoic _1	6755.53	5293.73	6740.28	3576.27	5383.75	311.745	954.649	1627.13	212.545	1198.76	0.567519	1	0.0420538	0.620111	Organooxygen compounds	Carbohydrates and carbohydrate conjugates	Organic oxygen compounds	Sugars & related
2-Hydroxyadipic acid / 3-Hydroxyadipic acid / 3-Hydroxymethylgl	56884.9	47874.9	27377.5	50426.1	61121.5	3254.58	10562.8	2134.69	1893.29	7630.02	0.603214	0.00276682	0.824093	0.952916	Fatty acyls	Fatty acids and conjugates	Lipids and Lipid-like molecules	Lipids & related
2-Methylbutyrylglycine	591.575	574.45	551.758	1008.87	936.906	34.7134	53.7171	50.7748	75.8522	127.474	0.999216	0.980449	0.000592009	0.00368437	Carboxylic acids and derivatives	Amino acids, peptides, and analogues	Organic acids and derivatives	Amino acid-related
2-Methylglutaric acid / Methylglutaric acid	2519.65	869.575	474.007	554.251	580.482	361.15	143.744	45.4771	33.8583	47.8514	0.00163395	0.000158077	0.000272711	0.000289672	Fatty acyls	Fatty acids and conjugates	Lipids and Lipid-like molecules	Carboxylic acids
2-O-Benzoyl-D-glucose _2	362.345	308.16	599.987	362.324	483.978	25.9208	39.1728	61.0341	61.2153	130.218	0.929129	0.0358465	1	0.45019	Organooxygen compounds	Carbohydrates and carbohydrate conjugates	Organic oxygen compounds	Phenolic glycosides
2-Phenylethyl -D-galactopyranoside _1	3422.99	2295.93	3435.44	2838.6	2781.92	188.079	78.964	415.81	150.388	152.878	0.005625	0.999998	0.222457	0.160162	Organooxygen compounds	Carbohydrates and carbohydrate conjugates	Organic oxygen compounds	Phenolic glycosides
3'-O-benzoyl-salicortin_1	790.89	406.359	1416.61	425.024	1077.37	109.47	36.1621	177.684	70.7908	394.411	0.381897	0.065153	0.426006	0.635938	Organooxygen compounds	Carbohydrates and carbohydrate conjugates	Organic oxygen compounds	Phenolic glycosides
3-(3-Hydroxyphenyl)-3-hydroxypropanoic acid / 4-Hydroxyphenylla	2145.67	756.03	310.211	766.328	915.612	55.359	124.404	54.5113	65.5738	110.316	3.16414e-14	0	3.17257e-12	3.59065e-08	Hydroxy acids and derivatives		Organic acids and derivatives	Other phenylpropanoids
3-(3-Hydroxyphenyl)propanoic acid / D-Phenyllactic acid	2588.97	1485.74	1056.16	1565.57	1678.56	136.989	89.902	110.04	54.3712	119.219	9.30938e-06	5.40291e-07	3.05792e-05	0.00015549	Phenylpropanoic acids		Phenylpropanoids and polyketides	Other phenylpropanoids
3-O-Caffeoylshikimic acid_1	15911.6	4063.25	968.748	3261.67	2081.16	1788.9	1099.35	83.0966	877.19	225.326	4.24574e-05	1.04936e-06	1.80664e-05	4.11093e-06	Cinnamic acids and derivatives	Hydroxycinnamic acids and derivatives	Phenylpropanoids and polyketides	Other phenylpropanoids
3-methoxy-4-hydroxybenzoyl 4-OH salicin _1	4827.46	3223.97	7739.57	3899.95	6692.23	402.474	190.967	969.271	693.503	2172.69	0.587564	0.117991	0.901413	0.456211	Organooxygen compounds	Carbohydrates and carbohydrate conjugates	Organic oxygen compounds	Phenolic glycosides
3-methoxy-4-hydroxybenzoyl 4-OH salicin _2	1019.7	678.319	947.75	766.73	1095.28	70.3716	31.5358	22.7584	76.1258	222.003	0.0780981	0.966369	0.255035	0.960098	Organooxygen compounds	Carbohydrates and carbohydrate conjugates	Organic oxygen compounds	Phenolic glycosides
3-methoxy-4-hydroxybenzoyl salicin _2	8446.69	4301.44	11295.5	6854.06	12103.6	688.563	320.285	1148.72	1331.29	3052.09	0.130403	0.4142	0.839013	0.209088	Organooxygen compounds	Carbohydrates and carbohydrate conjugates	Organic oxygen compounds	Phenolic glycosides
4'-feruloyl 4-OH Salicin _1	619.776	349.024	461.964	283.468	534.807	42.2111	40.2304	36.4454	33.62	80.0002	0.00251011	0.0986688	0.000264091	0.57272	Organooxygen compounds	Carbohydrates and carbohydrate conjugates	Organic oxygen compounds	Phenolic glycosides
4'-feruloyl 4-OH Salicin _2	595.046	319.968	434.503	321.296	448.806	23.9827	31.5977	41.1796	48.8674	43.1803	5.31895e-05	0.012192	6.21284e-05	0.0234467	Organooxygen compounds	Carbohydrates and carbohydrate conjugates	Organic oxygen compounds	Phenolic glycosides
4'-feruloyl salicin _1	1285.46	777.341	1666.76	899.601	1119.21	162.402	58.971	302.142	94.5841	298.369	0.248116	0.494324	0.48378	0.943956	Organooxygen compounds	Carbohydrates and carbohydrate conjugates	Organic oxygen compounds	Phenolic glycosides
4'-feruloyl salicin _2	424.955	261.626	417.644	359.761	418.746	19.3833	30.9353	27.4683	38.1919	58.9154	0.00620557	0.999591	0.452051	0.999786	Organooxygen compounds	Carbohydrates and carbohydrate conjugates	Organic oxygen compounds	Phenolic glycosides
4'O-coumaroyl-salicin (Trichocarposide) _1	500.496	247.763	347.556	355.619	489.284	40.7344	15.5341	30.4265	22.9362	93.9065	0.00414669	0.106532	0.134468	0.999522	Organooxygen compounds	Carbohydrates and carbohydrate conjugates	Organic oxygen compounds	Phenolic glycosides
4'O-coumaroyl-salicin (Trichocarposide) _3	1692.55	912.86	1446.05	1221.75	1628.03	195.567	78.9417	168.088	204.152	405.308	0.0795505	0.874833	0.432404	0.999018	Organooxygen compounds	Carbohydrates and carbohydrate conjugates	Organic oxygen compounds	Phenolic glycosides
4-Guanidinobutanoic acid	706.568	650.257	834.747	799.135	636.933	30.927	65.2971	65.5584	48.799	69.4192	0.859576	0.250516	0.530788	0.749013	Carboxylic acids and derivatives	Amino acids, peptides, and analogues	Organic acids and derivatives	Amino acid-related
4-Hydroxybenzoic acid	26385.9	8806.43	5235.52	9939.69	15176.9	1799.09	903.063	523.797	1243.32	4460.33	7.78561e-05	2.22429e-06	0.000129637	0.00498082	Benzene and substituted derivatives	Benzoic acids and derivatives	Benzenoids	Other phenylpropanoids
4-OH-Salicin (salirepin)_2	41576.9	32165.4	41358.9	31782.2	36152	1730.09	1743.63	4823.88	691.187	3015.12	0.0464705	0.999991	0.0367745	0.38376	Organooxygen compounds	Carbohydrates and carbohydrate conjugates	Organic oxygen compounds	Phenolic glycosides
4-OH-Salicin (salirepin)_4	1953.12	1442.85	3633.23	1984.35	2305.47	245.629	451.111	398.4	345.28	193.767	0.640576	0.00404006	0.999985	0.861811	Organooxygen compounds	Carbohydrates and carbohydrate conjugates	Organic oxygen compounds	Phenolic glycosides
4-coumaroylshikimate _1	4192.86	1420.48	321.687	1022.8	564.377	396.435	320.54	57.5899	201.64	119.564	2.78721e-05	2.92362e-07	4.86519e-06	1.17801e-06	Cinnamic acids and derivatives	Hydroxycinnamic acids and derivatives	Phenylpropanoids and polyketides	Other phenylpropanoids
5'-Methylthioadenosine	4275.83	5244.07	3855.16	5036.59	4159.5	251.386	902.507	686.695	427.155	304.896	0.453195	0.935424	0.656988	0.999466	5'-deoxyribonucleosides	5'-deoxy-5'-thionucleosides	Nucleosides, nucleotides, and analogues	Nucleoside-related
5-hydroxy-coniferaldehyde- O-L-Arabinopy-(1-6)-D-glucopyr _3	2116.25	1569.05	3560.4	1723.64	2660.64	141.698	105.065	249.544	203.658	848.537	0.643904	0.0225642	0.847413	0.647972	Organooxygen compounds	Carbohydrates and carbohydrate conjugates	Organic oxygen compounds	Phenolic glycosides
5-hydroxy-coniferaldehyde- O-L-Arabinopy-(1-6)-D-glucopyr _4	1898.73	1406.5	2818.14	1428.67	2309.01	108.166	71.2954	150.758	146.55	629.174	0.471393	0.0532787	0.512065	0.626815	Organooxygen compounds	Carbohydrates and carbohydrate conjugates	Organic oxygen compounds	Phenolic glycosides
5H(8-O-4)5H_1	3667.33	1151.41	1226.32	1301.66	1334.4	128.233	86.837	121.818	152.244	122.946	7.70399e-11	4.86278e-14	2.08722e-14	2.77188e-11	Phenols		Benzenoids	Lignols & related
5OH-coniferyl aldehyde derived	1456.66	1223.48	1181.36	1201.02	1127.66	138.68	35.8457	124.617	139.971	213.574	0.651129	0.512969	0.576831	0.355256	Phenols	Methoxyphenols	Benzenoids	Other phenylpropanoids
6-OH-salicortin_2	1216.67	872.696	1508.71	812.091	1403.89	61.629	75.5064	126.534	67.0092	347.101	0.298966	0.441222	0.177918	0.78428	Organooxygen compounds	Carbohydrates and carbohydrate conjugates	Organic oxygen compounds	Phenolic glycosides
6-OH-tremulacin (cochinchiside B)	3059.75	1526.67	5247.58	2179.38	4765.59	374.743	92.0176	679.531	465.119	1478.45	0.331326	0.0934187	0.775602	0.244639	Organooxygen compounds	Carbohydrates and carbohydrate conjugates	Organic oxygen compounds	Phenolic glycosides
? salicylic acid - salicyl-6-hydroxy-2-cyclohexene-on-oyl _1	13412	1367.67	857.486	1189.84	1742.22	650.165	402.147	235.627	388.593	554.443	4.70513e-13	2.22045e-16	0	4.44089e-16	Organooxygen compounds	Carbohydrates and carbohydrate conjugates	Organic oxygen compounds	Sugars & related
Acetyl-salicin_3	3288.41	2050.07	5350.78	4411.95	4106.87	101.278	35.0044	847.485	236.415	375	0.0629583	0.00137966	0.101471	0.313452	Organooxygen compounds	Carbohydrates and carbohydrate conjugates	Organic oxygen compounds	Phenolic glycosides
Acetyl-salicin_5	1022.55	786.992	2881.88	970.808	2488.55	123.872	125.804	350.379	169.309	738.907	0.961035	0.00141187	0.999881	0.0111202	Organooxygen compounds	Carbohydrates and carbohydrate conjugates	Organic oxygen compounds	Phenolic glycosides
Acetyl-salicortin (2' or 6')_1	794.5	452.715	1035.04	688.292	1271.8	63.1038	38.573	88.9648	101.935	267.161	0.156865	0.433979	0.926945	0.0292802	Organooxygen compounds	Carbohydrates and carbohydrate conjugates	Organic oxygen compounds	Phenolic glycosides
Acetyl-salicortin (2' or 6')_2	1673.47	788.519	1654.83	1156.12	2603.19	340.386	128.14	195.433	122.871	403.914	0.172516	0.999998	0.615982	0.142529	Organooxygen compounds	Carbohydrates and carbohydrate conjugates	Organic oxygen compounds	Phenolic glycosides
Acetyl-tremulacin_2	5739.22	789.271	503.343	611.087	777.161	290.833	230.913	194.324	299.948	264.028	3.48932e-12	4.14113e-14	4.16334e-14	7.74847e-12	Organooxygen compounds	Carbohydrates and carbohydrate conjugates	Organic oxygen compounds	Phenolic glycosides
Adenosine	6459.25	13404.5	12330.2	11328.2	6586.7	664.476	4368.7	3512.29	3770.61	2004.27	0.199874	0.331263	0.496193	0.999999	Purine nucleosides	Purines and purine derivatives	Nucleosides, nucleotides, and analogues	Nucleoside-related
Adipic acid	11178.3	4990.2	3948.58	2149.93	2405.8	1326.74	462.953	273.148	190.494	215.791	0.00131596	0.000247679	1.5592e-05	1.84221e-05	Fatty acyls	Fatty acids and conjugates	Lipids and Lipid-like molecules	Lipids & related
Apigenin-glucoside-coumaroyl_8	148.716	94.7007	86.5485	59.65	99.275	14.673	26.4442	11.1088	6.35099	17.9255	0.0974003	0.0472896	0.00365127	0.142794	Organooxygen compounds	Carbohydrates and carbohydrate conjugates	Organic oxygen compounds	Phenolic glycosides
Arbutin-derivate _1	103864	69630.7	126304	89244.6	99450.1	4818.48	5990.89	17347.2	4646.56	12060.2	0.037352	0.245758	0.612392	0.990801	Organooxygen compounds	Carbohydrates and carbohydrate conjugates	Organic oxygen compounds	Phenolic glycosides
Arbutin_1	661.699	3794.95	2265.81	3444.13	2760.93	47.4842	399.26	288.246	355.21	649.777	2.32557e-06	0.00592222	1.75739e-05	0.000463068	Organooxygen compounds	Carbohydrates and carbohydrate conjugates	Organic oxygen compounds	Phenolic glycosides
Arbutin_derivate (4-Hydroxycyclohexyl D-glucopyranoside)_1	27335.8	20775.8	25289.3	23032.4	25232.8	1403.63	2523.94	3132.45	822.203	1375.84	0.06851	0.868568	0.333623	0.857642	Organooxygen compounds	Carbohydrates and carbohydrate conjugates	Organic oxygen compounds	Phenolic glycosides
Arbutin_derivate (4-Hydroxycyclohexyl D-glucopyranoside)_2	2413.33	1797.81	954.649	2294.7	3433.79	129.707	354.327	89.3542	259.21	1175.51	0.764444	0.106583	0.999282	0.357494	Organooxygen compounds	Carbohydrates and carbohydrate conjugates	Organic oxygen compounds	Phenolic glycosides
Aromadendrin-7O-glucoside_1	426.876	480.95	334.741	322.633	335.343	26.9112	73.7938	33.7015	10.8536	81.4562	0.835528	0.450681	0.341816	0.456478	Flavonoids	Flavonoid glycosides	Phenylpropanoids and polyketides	Phenolic glycosides
Benzoyl-tremulacin	397.814	153.387	168.154	99.5951	169.16	39.9163	21.0068	22.3318	10.8188	13.8586	0.000143123	0.000271825	1.0185e-05	0.000276888	Organooxygen compounds	Carbohydrates and carbohydrate conjugates	Organic oxygen compounds	Phenolic glycosides
Caffeic Acid-13C9 [M-H]-	77710.2	74108.5	66744	69516	71178.4	2659.01	7652.32	5125.82	4008.82	1710.68	0.936001	0.220994	0.46596	0.656928	Cinnamic acids and derivatives	Hydroxycinnamic acids and derivatives	Phenylpropanoids and polyketides	Other phenylpropanoids
Caffeic acid	6085.6	2861.24	889.899	2607.97	1325.07	1318.84	608.72	124.846	510.124	278.789	0.128325	0.00725719	0.0916469	0.014286	Cinnamic acids and derivatives	Hydroxycinnamic acids and derivatives	Phenylpropanoids and polyketides	Other phenylpropanoids
Caffeic acid 3-glucoside _2	1452.81	543.356	624.74	549.057	455.971	118.902	100.415	84.7795	99.2008	50.7331	2.52413e-05	8.80226e-05	4.67682e-05	1.28428e-05	Organooxygen compounds	Carbohydrates and carbohydrate conjugates	Organic oxygen compounds	Phenolic glycosides
Caffeine-trimethyl-13C3 [M+H]+	71397.2	71028.4	66050.5	62875.9	63470.4	2493.94	10808.1	5608.76	2564.48	482.639	0.999994	0.861561	0.561559	0.621569	Imidazopyrimidines	Purines and purine derivatives	Organoheterocyclic compounds	Others
Caffeoyl salicortin_2	430.993	280.018	626.576	324.634	498.952	40.8868	10.1427	44.546	62.9737	91.1339	0.167531	0.050444	0.448403	0.790681	Organooxygen compounds	Carbohydrates and carbohydrate conjugates	Organic oxygen compounds	Phenolic glycosides
Caffeoyl tremuloidin _1	251.535	165.831	204.954	195.677	258.577	20.5452	16.756	16.3714	15.7337	38.2925	0.0497384	0.446488	0.289141	0.998644	Organooxygen compounds	Carbohydrates and carbohydrate conjugates	Organic oxygen compounds	Phenolic glycosides
Caffeoyl-4-OH Salicin _1	1958.08	1279.79	1028.86	748.245	959.518	163.813	119.011	13.9497	24.6285	193.281	0.0136775	0.000844014	3.99264e-05	0.00044362	Organooxygen compounds	Carbohydrates and carbohydrate conjugates	Organic oxygen compounds	Phenolic glycosides
Catechin_3	945.008	971.653	983.331	618.968	691.715	155.529	375.825	162.594	122.231	234.235	0.999958	0.999821	0.667294	0.824605	Flavonoids	Flavans	Phenylpropanoids and polyketides	Other phenylpropanoids
Catechol glucoside	14621.8	12957.2	33195.9	21643.1	22782.5	2093.23	2761.88	5758.67	8543.68	8576.13	0.998256	0.0561114	0.75228	0.646316	Organooxygen compounds	Carbohydrates and carbohydrate conjugates	Organic oxygen compounds	Phenolic glycosides
Cholic Acid-2,2,4,4-D4 [M+NH4]+	23433.7	24227	22857.9	23625.9	22787.8	813.393	2212.75	1207.58	503.37	686.464	0.96909	0.990369	0.999865	0.985256	Steroids and steroid derivatives	Bile acids, alcohols and derivatives	Lipids and lipid-like molecules	Lipids & related
Cholic Acid-2,2,4,4-D4 [M-H]-	38042.6	37827.9	35947.1	37558.4	36541.5	1474.35	3103.42	1293.33	1083.4	1297.97	0.999963	0.827866	0.999074	0.938314	Steroids and steroid derivatives	Bile acids, alcohols and derivatives	Lipids and lipid-like molecules	Lipids & related
Cinnamoyl-salicin_1	995.623	627.995	1285.56	685.351	907.721	114.982	34.8467	249.007	61.3538	244.812	0.300729	0.508663	0.448453	0.985293	Organooxygen compounds	Carbohydrates and carbohydrate conjugates	Organic oxygen compounds	Phenolic glycosides
Cinnamoyl-salicortin_2	156.485	196.155	184.835	143.859	165.396	17.8463	30.7225	13.6354	16.7322	14.7301	0.452756	0.724827	0.977941	0.993932	Organooxygen compounds	Carbohydrates and carbohydrate conjugates	Organic oxygen compounds	Phenolic glycosides
Cinnamyl-1-glucopyranoside-6-arabinofuranoside_1	1348.16	911.44	1450.58	1116.83	1228.4	84.2124	22.8963	192.968	30.3133	74.8497	0.016402	0.887018	0.315473	0.821578	Organooxygen compounds	Carbohydrates and carbohydrate conjugates	Organic oxygen compounds	Phenolic glycosides
Citric acid	1.69718e+06	1.28066e+06	794490	1.48495e+06	1.4884e+06	43972.5	53019.6	65894.5	74143.8	176133	0.00538302	9.55653e-07	0.231274	0.24354	Carboxylic acids and derivatives	Tricarboxylic acids and derivatives	Organic acids and derivatives	Carboxylic acids
Coumarin _1	665.258	255.628	971.258	524.637	766.654	69.2239	30.9492	93.2299	107.905	193.427	0.0293794	0.133229	0.743487	0.898028	Coumarins and derivatives		Phenylpropanoids and polyketides	Other phenylpropanoids
Coumaroyl tremuloidin _1	120.215	125.047	139.772	135.384	128.956	11.0628	19.2284	14.9843	15.2469	30.7798	0.999014	0.851262	0.932304	0.990383	Flavonoids	Flavonoid glycosides	Phenylpropanoids and polyketides	Phenolic glycosides
Coumaroyl-3-D-galactosyl-sn-glycerol_4	817.001	550.392	604.349	561.475	721.229	45.2158	71.8941	55.6353	56.2199	147.349	0.0556087	0.158299	0.0696397	0.78199	Organooxygen compounds	Alcohols and polyols	Organic oxygen compounds	Sugars & related
Coumaroyl-Populoside (salicin + caffeoyl) _1	7755.77	912.835	745.908	734.033	972.387	627.404	281.163	279.325	348.449	303.842	1.36927e-08	6.08544e-08	7.16928e-09	2.57431e-08	Flavonoids	Flavonoid glycosides	Phenylpropanoids and polyketides	Phenolic glycosides
Coumaroyl-glucoside_1	2653.92	1378.24	1276.88	969.449	1083.96	350.286	322.993	118.247	157.941	228.182	0.0273258	0.0162461	0.00324116	0.0059653	Flavonoids	Flavonoid glycosides	Phenylpropanoids and polyketides	Phenolic glycosides
Coumaroyl-glucoside_2	349.382	284.671	314.598	202.029	185.963	26.8215	49.9263	37.7477	26.1767	11.4532	0.44223	0.869039	0.0121138	0.00521769	Flavonoids	Flavonoid glycosides	Phenylpropanoids and polyketides	Phenolic glycosides
D-Glucoheptose	10993.1	11959.8	10519.8	10600	11500.1	405.621	2655.21	1718.88	915.799	291.328	0.951941	0.996488	0.998289	0.995432	Organooxygen compounds	Carbohydrates and carbohydrate conjugates	Organic oxygen compounds	Sugars & related
D-Glucuronic acid	6340.63	4449.77	1500.19	5321.93	3892.49	559.089	678.172	155.693	862.785	978.768	0.182781	0.000202032	0.690759	0.0577237	Organooxygen compounds	Carbohydrates and carbohydrate conjugates	Organic oxygen compounds	Sugars & related
Di-salicylic acid - salicyl-6-hydroxy-2-cyclohexene-on-oyl _1	81909.9	5859.26	3513.77	4388.29	6176.29	5639.01	2069.17	1657.6	2550.68	2848.23	3.58235e-11	1.90914e-12	3.99902e-13	4.57301e-13	Benzene and substituted derivatives	Benzyloxycarbonyls	Benzenoids	Other phenylpropanoids
Di-salicylic acid - salicyl-6-hydroxy-2-cyclohexene-on-oyl _2	1840.07	323.518	199.955	171.965	326.571	182.932	112.983	55.2435	39.8371	99.5757	1.09665e-06	2.61025e-07	1.50957e-06	2.51786e-06	Benzene and substituted derivatives	Benzyloxycarbonyls	Benzenoids	Other phenylpropanoids
FAD	6532.97	5947.5	5884.04	6702.13	6506.45	156.09	247.992	251.25	447.708	261.64	0.325316	0.242185	0.973782	0.99998	Flavin nucleotides		Nucleosides, nucleotides, and analogues	Nucleoside-related
Ferulic acid 4-glucoside_2	1095.37	635.552	737.521	525.975	573.018	103.953	106.553	122.27	65.9596	79.0851	0.0174505	0.0775482	0.0031796	0.00673798	Organooxygen compounds	Carbohydrates and carbohydrate conjugates	Organic oxygen compounds	Phenolic glycosides
Ferulic acid 4-glucoside_3	293.816	220.117	258.329	219.476	201.656	23.9485	36.9086	36.17	16.1676	20.0834	0.211018	0.789292	0.204964	0.0848672	Organooxygen compounds	Carbohydrates and carbohydrate conjugates	Organic oxygen compounds	Phenolic glycosides
Ferulic acid 4-glucoside_4	182.615	165.901	187.391	138.195	128.627	6.43268	20.6542	13.4143	16.2017	18.983	0.806857	0.997508	0.0886473	0.0302512	Organooxygen compounds	Carbohydrates and carbohydrate conjugates	Organic oxygen compounds	Phenolic glycosides
Feruloyl glycerol _1	8605.92	3612.61	2349.03	3210.85	3936.28	335.792	386.547	295.808	339.813	417.439	4.75738e-09	1.9762e-12	2.88451e-11	3.61342e-08	Glycerolipids	Triradylcglycerols	Lipids and lipid-like molecules	Lipids & related
Feruloyl glycerol _2	2959.6	1296.33	693.956	1354.79	1856.14	152.143	166.521	91.5649	139.968	180.504	5.57474e-07	8.7628e-10	8.42408e-06	0.000206118	Glycerolipids	Triradylcglycerols	Lipids and lipid-like molecules	Lipids & related
Feruloyl-salicortin _1	447.057	263.911	504.997	264.662	392.793	39.3199	18.8209	70.861	44.2127	76.3952	0.0574941	0.849106	0.0587446	0.875618	Organooxygen compounds	Carbohydrates and carbohydrate conjugates	Organic oxygen compounds	Phenolic glycosides
Fumaric acid	41656.8	46065.6	22802.7	47845	42649.1	2222.22	2934.38	3035.44	7406.28	2441.42	0.813869	0.00416649	0.581104	0.999065	Carboxylic acids and derivatives	Dicarboxylic acids and derivatives	Organic acids and derivatives	Carboxylic acids
G(8-O-4)G _1	1780.8	1163.37	1046.28	566.577	646.083	91.1777	174.214	428.229	114.975	171.886	0.104735	0.0429514	0.000793295	0.00148106	Phenols		Benzenoids	Lignols & related
G(8-O-4)G' _1	3561.74	1107.52	1502.37	1382.9	1532.28	150.616	89.6838	82.3715	130.661	174.501	6.05183e-13	1.26821e-08	4.42333e-11	1.12589e-09	Phenols		Benzenoids	Lignols & related
G(8-O-4)G' _2	9909.36	4068.93	3233.1	3454.89	4022.5	278.116	459.683	584.194	429.822	397.687	7.26128e-09	1.93445e-12	8.2605e-12	9.17004e-11	Phenols		Benzenoids	Lignols & related
G(8-O-4)G(8-O-4)G _1	251.309	119.432	179.891	131.591	183.906	18.7775	23.1048	16.6154	15.8213	54.2735	0.00708967	0.211428	0.0147951	0.25455	Phenols		Benzenoids	Lignols & related
G(8-O-4)G(8-O-4)G _1b	23236	3660.21	4094.21	2410.92	3753.42	1292.4	1002.17	2049.96	1225.76	1899.7	4.44018e-08	7.85551e-09	4.07154e-10	6.72204e-08	Phenols		Benzenoids	Lignols & related
G(8-O-4)G(8-O-4)G _2	85.4507	116.143	91.6628	105.71	86.6197	10.0232	24.086	12.9561	31.3374	14.7013	0.566313	0.997524	0.842157	0.999997	Phenols		Benzenoids	Lignols & related
G(8-O-4)G(8-O-4)S(8-5)G _1	5214.02	723.169	657.288	757.03	894.588	291.199	123.31	222.918	140.439	210.359	7.05769e-13	1.41775e-13	2.78458e-10	2.41984e-12	Phenols		Benzenoids	Lignols & related
G(8-O-4)G(8-O-4)S(8-5)G _2	6474.06	1411.99	1436.3	1296.56	1586.06	328.43	207.052	394.386	269.954	344.077	1.60262e-08	6.29445e-11	3.36365e-11	9.39921e-10	Phenols		Benzenoids	Lignols & related
G(8-O-4)S(8-8)G _1	52616	4754.03	4331.48	4932.28	5309.97	3951.33	981.214	1530.41	1356.16	1545.65	2.08028e-10	6.76075e-11	1.27517e-10	5.41813e-10	Phenols		Benzenoids	Lignols & related
G(8-O-4)S(8-8)G _2	15691.3	2378.88	2566.59	2290.35	2504.16	1074.94	307.499	588.146	458.839	532.813	1.82496e-11	4.24673e-10	2.08901e-10	4.60119e-11	Phenols		Benzenoids	Lignols & related
G(8-O-4)S(8-8)S(8-O-4)G (hedyotisol) _1	13087.4	2807.58	2682.89	2114.23	2295.55	913.601	455.858	868.158	532.93	633.455	1.93889e-08	2.46499e-07	2.6164e-09	1.43391e-08	Phenols		Benzenoids	Lignols & related
G(8-O-4)S(8-8)S(8-O-4)G (hedyotisol) _2	14415.8	3585.69	3486.46	2748.94	2718.32	1048.4	549.292	1023.38	689.594	727.991	1.96855e-07	1.13509e-07	6.4262e-08	1.65305e-07	Phenols		Benzenoids	Lignols & related
G(8-O-4)S(8-O-4)S(8-8)S _1	3703.59	1548.12	1326.55	970.839	956.525	289.209	203.943	460.113	228.269	289.599	0.000298752	8.9291e-05	1.64948e-05	1.69109e-05	Phenols		Benzenoids	Lignols & related
G(8-O-4)S(8-O-4)S(8-8)S _2	4212.3	2176.29	1939.85	1372.56	1247.83	222.204	300.622	645.037	286.731	374.426	0.00158862	0.00056751	3.70006e-05	1.477e-05	Phenols		Benzenoids	Lignols & related
G(8-O-4)S(8-O-4)S(8-O-4)S' _1	9846.71	2028.5	1675.33	1636.18	1839.93	581.432	386.36	567.401	362.429	454.331	2.54902e-10	1.48333e-10	1.00422e-10	2.4253e-10	Phenols		Benzenoids	Lignols & related
G(8-O-4)S(8-O-4)X(8-O-4)X _1	8290.18	3173.13	2802.44	1834.24	2252.1	487.588	621.741	919.998	470.514	718.387	2.34687e-05	1.05995e-05	2.35429e-06	2.50562e-06	Phenols		Benzenoids	Lignols & related
G(8-O-4)SP(8-5)G _1	112660	5422.27	2630.83	5294.9	9534.48	6517.58	2174.94	1175.58	2905.11	4341.46	3.33067e-16	3.05311e-14	1.33227e-15	1.10921e-11	Phenols		Benzenoids	Lignols & related
G(8-O-4)SP(8-5)G _2	104194	5058.87	2502.15	4690.79	8209.16	6387.18	2025.47	1054.23	2382.58	3505.88	1.04361e-14	1.27676e-14	2.51132e-13	8.12683e-14	Phenols		Benzenoids	Lignols & related
G(8-O-4)SP(8-5)G_related _1	25206.9	2867.86	1530.91	1913.49	3595.16	2214.8	1031.51	640.517	716.352	1418.74	3.67518e-08	1.74806e-07	3.73643e-08	7.66388e-08	Phenols		Benzenoids	Lignols & related
G(e8-O-4)S(8-5)G' _1	27838.9	6625.55	6018.07	5747.12	7609.26	1453.08	1111.34	1492.36	1003.93	1755.47	6.91165e-10	2.46211e-10	9.11413e-11	7.89622e-10	Phenols		Benzenoids	Lignols & related
G(e8-O-4)S(8-5)G' _2	14083.9	4643.18	4045.47	3582.37	4665.34	533.723	725.087	1022.47	688.996	1131.42	1.25304e-08	1.05727e-08	4.1163e-10	3.28589e-07	Phenols		Benzenoids	Lignols & related
G(t8-O-4)G(8-5)G _1	655.518	576.016	1090.25	855.144	936.848	42.7956	59.3301	61.2543	46.5329	100.637	0.768805	0.000148513	0.0842698	0.0100247	Phenols		Benzenoids	Lignols & related
G(t8-O-4)G(8-5)G? derived _1	122562	17406.8	16351.1	14445.4	23930.9	8051.79	5186.93	5582.9	5320.08	7823.87	1.99158e-10	1.12231e-09	5.7067e-10	5.38755e-09	Phenols		Benzenoids	Lignols & related
G(t8-O-4)G(8-5)V' _1	17847.1	1152.31	786.554	942.609	1028.17	1760.13	375.464	331.644	471.411	432.503	1.67866e-07	9.1406e-08	1.13962e-08	3.59169e-07	Phenols		Benzenoids	Lignols & related
G(t8-O-4)G(8-5)V' _2	15141.9	1315.05	1046.24	1064.43	1392.29	1320.69	384.767	403.046	539.273	631.321	5.13888e-09	3.01731e-08	4.67371e-09	8.33009e-09	Phenols		Benzenoids	Lignols & related
G(t8-O-4)G(8-5)V' _3	34048.4	1831.84	1160.18	1862.09	2246.34	2086.81	594.904	537.655	1098.4	995.605	3.21965e-14	1.43219e-14	1.97509e-13	2.04281e-13	Phenols		Benzenoids	Lignols & related
G(t8-O-4)G(8-5)V' _4	34395	1610.65	1044.45	1649.98	1839.68	2302.58	557.251	463.887	917.904	817.217	4.19664e-14	1.37668e-14	4.26326e-14	7.82707e-14	Phenols		Benzenoids	Lignols & related
G(t8-O-4)G(8-8)G _1	9111.68	1360.82	1531.16	1457.38	1682.22	655.707	219.432	391.714	211.218	243.599	1.79388e-08	8.4244e-09	7.27091e-09	1.89994e-09	Phenols		Benzenoids	Lignols & related
G(t8-O-4)G(8-8)G _2	3466.61	5525.32	4105.34	4241.32	4137.05	427.163	1034.7	129.616	419.648	167.668	0.033942	0.814863	0.696667	0.788885	Phenols		Benzenoids	Lignols & related
G(t8-O-4)G_1	2380.78	1230.97	1389.54	1168.56	1026.36	73.5186	80.6119	132.66	112.992	66.2368	6.5875e-08	1.94391e-07	2.08795e-09	2.50226e-10	Phenols		Benzenoids	Lignols & related
G(t8-O-4)G_2	753.859	173.854	233.571	170.888	192.466	63.59	29.5836	38.0752	23.5003	14.6139	1.65151e-07	1.4913e-06	6.91833e-07	1.28776e-06	Phenols		Benzenoids	Lignols & related
G(t8-O-4)G_3	9369.41	1205.63	1276.99	1096.18	1168.39	827.521	171.366	347.746	188.636	205.389	4.64521e-07	6.60368e-08	2.89334e-08	1.76314e-08	Phenols		Benzenoids	Lignols & related
G(t8-O-4)S _2	4254.18	551.675	458.597	403.209	444.562	279.555	95.1851	147.861	72.4278	106.555	1.00386e-12	2.3615e-10	3.35842e-13	7.91167e-12	Phenols		Benzenoids	Lignols & related
G(t8-O-4)S _3	1669.18	289.092	250.883	189.232	290.32	125.881	34.3446	56.063	40.5272	39.3489	8.69725e-08	7.77781e-10	4.2717e-09	2.12533e-09	Phenols		Benzenoids	Lignols & related
G(t8-O-4)S(8-5)G glycerol _1	8842.94	5010.36	4430.11	3776.3	4241.68	518.879	145.119	343.23	176.38	353.664	1.60988e-05	2.86122e-06	1.63129e-07	1.71479e-06	Phenols		Benzenoids	Lignols & related
G(t8-O-4)S(8-5)G glycerol _2	3004.99	1670.62	1628.06	1489.81	1689.67	165.2	52.2734	147.755	21.3896	134.512	1.29041e-05	4.83383e-06	4.13611e-07	1.67649e-05	Phenols		Benzenoids	Lignols & related
G(t8-O-4)S(8-O-4)S' _1	9940.65	3065.28	3252.04	2405.28	2733.75	578.139	562.401	1030.41	423.885	545.484	3.81729e-07	1.71728e-06	1.45887e-07	1.35312e-07	Phenols		Benzenoids	Lignols & related
Galloyl glucose_1	3758.73	2112.8	2296.75	1758.11	2023.35	167.529	33.8525	123.314	92.1107	155.279	1.7595e-06	3.81464e-06	6.36077e-09	1.37508e-07	Tannins		Phenylpropanoids and polyketides	Phenolic glycosides
Galloyl glucose_2	170356	191189	194857	137633	156782	4640.07	3648.68	3890.97	2695.34	14853.8	0.119526	0.0541691	0.00784348	0.443282	Tannins		Phenylpropanoids and polyketides	Phenolic glycosides
Gluconic acid	32701.9	30411.7	13399.7	27349.9	25322.5	1442.15	2647.14	1214.18	1739.31	2108.91	0.796056	1.06871e-06	0.142903	0.0271759	Organooxygen compounds	Carbohydrates and carbohydrate conjugates	Organic oxygen compounds	Sugars & related
Glucosyringic acid (Syringate-4-b-D-glucopyranoside)_1	1960.11	742.188	1238.96	971.361	1039.42	62.5726	23.635	204.404	59.8102	81.9442	4.88789e-09	8.33089e-05	1.6977e-06	3.01727e-06	Tannins	Hydrolyzable tannins	Phenylpropanoids and polyketides	Phenolic glycosides
Glucosyringic acid (Syringate-4-b-D-glucopyranoside)_2	32346.4	4725.66	6737.24	4002.66	5352.34	1295.87	358.068	880.894	354.92	566.079	0	0	0	0	Tannins	Hydrolyzable tannins	Phenylpropanoids and polyketides	Phenolic glycosides
Glutaric acid	10767.1	4930.68	2149.9	2731.88	2850.31	1321.89	880.394	188.166	262.415	197.385	0.00303925	3.90338e-05	0.000101811	0.000121087	Carboxylic acids and derivatives	Dicarboxylic acids and derivatives	Organic acids and derivatives	Carboxylic acids
Grandidentatin III (feruloyl-arbutin) _1	215.903	201.874	263.483	214.551	302.877	10.8163	16.8533	43.0589	19.7465	49.2319	0.988539	0.543094	0.999999	0.0904256	Organooxygen compounds	Carbohydrates and carbohydrate conjugates	Organic oxygen compounds	Phenolic glycosides
Grandidentatin III (feruloyl-arbutin) _2	563.385	269.886	655.338	434.709	543.496	48.0546	36.2806	34.4427	68.0167	95.0087	0.00610833	0.654326	0.366024	0.997895	Organooxygen compounds	Carbohydrates and carbohydrate conjugates	Organic oxygen compounds	Phenolic glycosides
Grandidentatin_1	11038.2	4213.84	4633.62	3538.26	3535.67	344.468	412.123	191.777	212.559	80.3827	1.11022e-16	7.75047e-13	0	0	Organooxygen compounds	Carbohydrates and carbohydrate conjugates	Organic oxygen compounds	Phenolic glycosides
Grandidentatin_3	496.929	335.574	816.904	550.575	666.091	48.6572	19.438	54.3817	86.9264	146.39	0.376486	0.0190954	0.965088	0.335462	Organooxygen compounds	Carbohydrates and carbohydrate conjugates	Organic oxygen compounds	Phenolic glycosides
Grandidentatin_II _1	358.641	203.583	289.2	206.311	252.544	23.9739	26.4419	42.6931	23.3613	44.0031	0.0066407	0.35724	0.00762356	0.0777353	Organooxygen compounds	Carbohydrates and carbohydrate conjugates	Organic oxygen compounds	Phenolic glycosides
Grandidentatin_II _2	696.99	337.893	552.429	370.153	563.189	44.7707	53.6225	78.2681	57.2086	101.592	0.00224198	0.339222	0.00503607	0.406888	Organooxygen compounds	Carbohydrates and carbohydrate conjugates	Organic oxygen compounds	Phenolic glycosides
Grandidentoside_1	286.37	196.896	358.629	206.364	258.946	18.9311	9.83375	41.6902	19.5583	30.0111	0.0551944	0.149723	0.0968197	0.859309	Organooxygen compounds	Carbohydrates and carbohydrate conjugates	Organic oxygen compounds	Phenolic glycosides
Grandidentoside_2	958.116	473.038	1229.54	544.391	990.846	70.8667	57.7604	135.85	64.3945	177.554	0.00883761	0.208282	0.027328	0.998279	Organooxygen compounds	Carbohydrates and carbohydrate conjugates	Organic oxygen compounds	Phenolic glycosides
Guanine	2969.49	3467.72	4776.68	5796.71	5488.38	96.6717	211.458	567.921	71.6566	1080.26	0.859539	0.0296806	0.000725577	0.00226043	Imidazopyrimidines	Purines and purine derivatives	Nucleosides, nucleotides, and analogues	Nucleoside-related
Guanosine	7924.14	9143.86	5779.64	9024.27	5826.73	616.129	1607.52	532.773	1883.43	839.859	0.845708	0.442594	0.886305	0.462338	Purine nucleosides	Purines and purine derivatives	Nucleosides, nucleotides, and analogues	Nucleoside-related
H(8-O-4)G(8-O-4)G' _1	4630.64	734.594	812.435	870.272	990.419	423.221	146.007	300.049	241.896	399.409	1.45819e-06	2.18564e-06	3.25733e-06	3.77302e-06	Phenols		Benzenoids	Lignols & related
H(t8-O-4)G(8-5)G _2	3320.6	807.322	787.519	743.893	1062.87	157.471	130.492	210.093	158.749	245.804	6.79957e-08	1.40934e-08	6.54259e-09	1.9851e-08	Phenols		Benzenoids	Lignols & related
HCH-Ac-salicortin (lasiandrin)	1594.08	651.148	1983.92	1210.48	2459.05	159.42	46.6117	259.849	187.892	533.533	0.048589	0.672766	0.684598	0.076773	Organooxygen compounds	Carbohydrates and carbohydrate conjugates	Organic oxygen compounds	Phenolic glycosides
HCH-acetylsalicyloylsalicin / Caffeoyl salicortin _1	490.839	277.281	477.396	363.377	494.074	24.9143	17.5965	48.8835	35.9678	94.6039	0.00928526	0.998714	0.168365	0.999995	Organooxygen compounds	Carbohydrates and carbohydrate conjugates	Organic oxygen compounds	Phenolic glycosides
HCH-salicortin (disalicortin?)_1	25672.2	10910.8	33624	20549.8	43128.6	2082.74	1852.1	3362.66	3864.52	15141.7	0.26619	0.766578	0.936919	0.149357	Organooxygen compounds	Carbohydrates and carbohydrate conjugates	Organic oxygen compounds	Phenolic glycosides
HCH-salicortin_2	586.369	316.3	796.133	445.641	626.87	42.6374	33.4793	59.7947	54.771	131.586	0.0249425	0.100781	0.383163	0.97965	Organooxygen compounds	Carbohydrates and carbohydrate conjugates	Organic oxygen compounds	Phenolic glycosides
HCH-salicyloyl-salicin_1	546.598	219.572	423.664	372.469	435.899	44.6937	38.1057	50.071	44.7095	59.3328	0.000414139	0.25459	0.0607532	0.3407	Organooxygen compounds	Carbohydrates and carbohydrate conjugates	Organic oxygen compounds	Phenolic glycosides
HCH-salicyloyl-salicin_3	727.635	482.639	1367.76	513.497	917.769	55.5409	34.8819	100.674	95.3979	244.206	0.351834	0.00152462	0.470881	0.574403	Organooxygen compounds	Carbohydrates and carbohydrate conjugates	Organic oxygen compounds	Phenolic glycosides
HCH-tremulacin_1	5351.79	2442.01	9955.16	3685.98	8329.25	320.824	271.005	1143.9	706.54	2759.24	0.233871	0.0270188	0.698958	0.21699	Organooxygen compounds	Carbohydrates and carbohydrate conjugates	Organic oxygen compounds	Phenolic glycosides
Herniarin (7-methoxycoumarin) _1	641.98	410.254	503.903	428.421	495.98	39.4904	21.2169	25.245	18.2979	75.2362	0.00312717	0.0983934	0.0061867	0.0751859	Coumarins and derivatives		Phenylpropanoids and polyketides	Other phenylpropanoids
Herniarin (7-methoxycoumarin) _2	3460.97	904.665	822.588	753.435	1018.21	183.726	187.678	188.336	168.948	192.863	8.88819e-08	2.84106e-09	4.56843e-10	1.12561e-08	Coumarins and derivatives		Phenylpropanoids and polyketides	Other phenylpropanoids
Hexadecanoic acid-13C4 [M+H]-	912.173	1084.08	1028.3	1123.18	1344.82	51.5527	224.342	129.597	122.953	197.1	0.773362	0.928984	0.630676	0.0863926	Fatty Acyls	Fatty acids and conjugates	Lipids and lipid-like molecules	Lipids & related
Homovanillic acid sulfate _2	3285.93	1642.73	1932.03	2065.23	2156.82	229.862	101.047	116.816	184.569	211.312	5.40547e-05	0.000576555	0.00163658	0.00356478	Organic sulfuric acids and derivatives	Arylsulfates	Organic acids and derivatives	Other phenylpropanoids
Hydroxybenzoic acid glucoside_1	7111.82	3304.03	5434.39	3866.09	3560.79	238.741	174.159	329.854	293.567	147.363	2.76237e-10	0.000451953	3.67828e-08	1.12069e-09	Organooxygen compounds	Carbohydrates and carbohydrate conjugates	Organic oxygen compounds	Phenolic glycosides
Hydroxybenzoic acid glucoside_3	1247.22	718.194	955.087	664.588	511.719	113.38	120.076	268.122	147.495	113.669	0.0678136	0.483662	0.0397627	0.00794026	Organooxygen compounds	Carbohydrates and carbohydrate conjugates	Organic oxygen compounds	Phenolic glycosides
Hydroxybenzoic acid glucoside_5	55846.9	42493.7	23155.7	53646	77233.7	2554.01	7578.6	2281.49	5072.97	23881.2	0.724076	0.0672445	0.999502	0.332924	Organooxygen compounds	Carbohydrates and carbohydrate conjugates	Organic oxygen compounds	Phenolic glycosides
Indole dithiocarbamate glucoside	1126.04	1867.15	2634.7	1535.88	1475.61	63.298	114.787	182.755	228.435	272.955	0.00943839	3.57102e-06	0.222584	0.350876	Organooxygen compounds	Carbohydrates and carbohydrate conjugates	Organic oxygen compounds	Phenolic glycosides
Inosine	580.168	431.583	254.598	502.225	172.266	102.312	109.348	50.7059	269.381	31.9064	0.853793	0.269524	0.983004	0.119719	Purine nucleosides	Purines and purine derivatives	Nucleosides, nucleotides, and analogues	Nucleoside-related
Isocitric acid	25397.5	20526.7	12485.3	33040.6	31704.3	1246.92	4250.29	1147.67	2140.05	4466.4	0.491162	0.00573099	0.136448	0.267704	Carboxylic acids and derivatives	Tricarboxylic acids and derivatives	Organic acids and derivatives	Carboxylic acids
Kaempferol 3-arabinofuranoside_1	12133.8	6790.24	11132.9	7225.87	9354.13	928.861	481.262	2944.03	301.097	1408	0.0380822	0.964694	0.0614027	0.444335	Flavonoids	Flavonoid glycosides	Phenylpropanoids and polyketides	Phenolic glycosides
Kaempferol 3-arabinofuranoside_2	3253.15	1573.24	2188.5	1780.99	2345.63	192.216	60.4073	502.213	76.5344	430.125	0.00119591	0.0426859	0.0041456	0.0978788	Flavonoids	Flavonoid glycosides	Phenylpropanoids and polyketides	Phenolic glycosides
Kaempferol 3-arabinofuranoside_3	6088.72	2723.44	3127.01	3107.09	4081.69	410.792	172.464	518.908	104.237	618.559	7.075e-05	0.000294833	0.000310019	0.0115673	Flavonoids	Flavonoid glycosides	Phenylpropanoids and polyketides	Phenolic glycosides
Kaempferol 3-arabinofuranoside_4	1589.54	739.313	826.31	831.999	998.077	96.9824	45.1347	107.448	46.1192	111.785	1.69126e-05	4.6629e-05	5.68209e-05	0.000873323	Flavonoids	Flavonoid glycosides	Phenylpropanoids and polyketides	Phenolic glycosides
Kaempferol-glucoside-arabinoside	408.392	158.642	531.151	205.205	728.276	77.8951	25.325	90.2054	34.7065	196.049	0.250243	0.806854	0.424973	0.0972898	Flavonoids	Flavonoid glycosides	Phenylpropanoids and polyketides	Phenolic glycosides
Ketoleucine	2813.13	2449.07	2301.05	2265.27	3000.26	406.532	403.936	331.589	175.575	721.16	0.948626	0.849546	0.817897	0.995441	Keto acids and derivatives	Short-chain keto acids and derivatives	Organic acids and derivatives	Amino acid-related
L-2-Hydroxyglutaric acid / 3-Hydroxyglutaric acid	37622.2	21399.5	10141	16643.2	22103.4	1564.08	3045.72	1108.25	68.7184	2111.36	1.42929e-05	4.81809e-11	1.19716e-06	1.86734e-05	Hydroxy acids and derivatives	Beta hydroxy acids and derivatives	Organic acids and derivatives	Carboxylic acids
L-Isoleucine	432285	700970	777091	854540	1.12241e+06	75346.1	149825	168789	177146	172085	0.438871	0.229456	0.105339	0.00443457	Carboxylic acids and derivatives	Amino acids, peptides, and analogues	Organic acids and derivatives	Amino acid-related
L-Leucine	444741	910003	1.09578e+06	1.17752e+06	1.5568e+06	71188.3	168069	263048	269842	262811	0.245493	0.0607579	0.0306569	0.00104139	Carboxylic acids and derivatives	Amino acids, peptides, and analogues	Organic acids and derivatives	Amino acid-related
L-Lysine	829.414	2221.92	3371.81	2961.42	4100.88	106.515	576.637	1284.66	1239.09	1128.86	0.555387	0.0972338	0.197904	0.0238909	Carboxylic acids and derivatives	Amino acids, peptides, and analogues	Organic acids and derivatives	Amino acid-related
L-Methionine	45980.4	57834	97898	111747	108093	2141.11	6415.29	14878.3	9554.77	23596.5	0.867433	0.00906213	0.00112971	0.00194565	Carboxylic acids and derivatives	Amino acids, peptides, and analogues	Organic acids and derivatives	Amino acid-related
L-Phenylalanine	111688	118466	170649	182742	172419	7110.27	9513.92	15930.6	1914.68	31371.9	0.992124	0.0234956	0.00586043	0.019327	Carboxylic acids and derivatives	Amino acids, peptides, and analogues	Organic acids and derivatives	Amino acid-related
L-Proline	18804.7	53393.1	72405.1	73194	74508.8	2381.19	8163.05	17285.4	11522.5	16397.1	0.0723217	0.00354919	0.00318285	0.00255161	Carboxylic acids and derivatives	Amino acids, peptides, and analogues	Organic acids and derivatives	Amino acid-related
L-Tryptophan	136124	94827.6	80314.2	77264.2	124729	12184.8	14778.4	31360	26479.4	40926.7	0.556343	0.293531	0.25111	0.991545	Carboxylic acids and derivatives	Amino acids, peptides, and analogues	Organic acids and derivatives	Amino acid-related
L-Tyrosine	82323.6	126101	152939	148596	196288	13240.1	16904.4	47870.7	43394.4	46771	0.726755	0.330317	0.385407	0.049311	Carboxylic acids and derivatives	Amino acids, peptides, and analogues	Organic acids and derivatives	Amino acid-related
LysoPC(0:0/18:1(9Z))	2443.25	2567.91	3139.73	3236.28	2056.45	171.608	127.32	441.364	717.443	141.606	0.997019	0.415833	0.303366	0.842894	Glycerophospholipids	Glycerophosphocholines	Lipids and lipid-like molecules	Lipids & related
LysoPC(0:0/18:2(9Z,12Z))	17397.3	21540.6	26172.6	28180	19031.2	925.107	1495.36	2381.34	8693.47	2510.79	0.824704	0.246356	0.114759	0.992539	Glycerophospholipids	Glycerophosphocholines	Lipids and lipid-like molecules	Lipids & related
LysoPC(0:0/18:3)	8934.3	9519	11627.5	12357	9333.22	469.988	439.804	787.601	3233.5	1311.32	0.994429	0.442383	0.239748	0.998726	Glycerophospholipids	Glycerophosphocholines	Lipids and lipid-like molecules	Lipids & related
LysoPC(16:0/0:0)	14877.7	19642.3	22260.4	25109.3	17497.9	1211.64	1966.76	1862.38	5036.39	2484.45	0.460805	0.124824	0.0210947	0.868261	Glycerophospholipids	Glycerophosphocholines	Lipids and lipid-like molecules	Lipids & related
LysoPC(18:1(9Z)/0:0)	2146.93	2405.43	2831.94	3058.38	1842.01	136.975	150.925	426.252	460.942	121.497	0.895694	0.210971	0.0619902	0.830029	Glycerophospholipids	Glycerophosphocholines	Lipids and lipid-like molecules	Lipids & related
LysoPC(18:2(9Z,12Z)/0:0)	24137.5	37563.4	32263.8	41926.3	30506.4	2468.27	5979.45	1624.84	7171.3	4490.04	0.102754	0.478476	0.0212934	0.680209	Glycerophospholipids	Glycerophosphocholines	Lipids and lipid-like molecules	Lipids & related
LysoPC(18:3(9Z,12Z,15Z)/0:0)	9734.84	11911.6	10933	14026.3	11308.5	900.436	1245.53	373.144	2100.39	1823.83	0.601387	0.920104	0.0878351	0.81885	Glycerophospholipids	Glycerophosphocholines	Lipids and lipid-like molecules	Lipids & related
LysoPE(0:0/18:2(9Z,12Z))	4825.48	5483.17	6391.19	6841.8	4811.17	236.649	466	856.079	1864.49	619.115	0.946307	0.472645	0.255644	1	Glycerophospholipids	Glycerophosphocholines	Lipids and lipid-like molecules	Lipids & related
LysoPE(0:0/18:3(6Z,9Z,12Z))	2468.32	2651.07	3032.45	3551.95	2587.22	99.6947	179.279	289.505	904.394	233.388	0.990547	0.662118	0.138156	0.998171	Glycerophospholipids	Glycerophosphocholines	Lipids and lipid-like molecules	Lipids & related
LysoPE(16:0/0:0)	8044.68	9635.14	10935.3	12603.6	8543.8	863.98	1003.05	1271.83	2643.83	1219.08	0.837515	0.397014	0.0831663	0.997182	Glycerophospholipids	Glycerophosphocholines	Lipids and lipid-like molecules	Lipids & related
LysoPE(18:2(9Z,12Z)/0:0)	8505.1	12060.6	11819.3	13384.6	9178.36	788.54	1400.81	1223.45	2046.97	935.741	0.145379	0.189551	0.0287658	0.986142	Glycerophospholipids	Glycerophosphocholines	Lipids and lipid-like molecules	Lipids & related
LysoPE(18:3(9Z,12Z,15Z)/0:0)	3488.72	4071.05	4154.12	4858.07	3489.02	304.732	366.788	388.911	625.19	234.832	0.682687	0.577338	0.0610565	1	Glycerophospholipids	Glycerophosphocholines	Lipids and lipid-like molecules	Lipids & related
Malic acid	4.7564e+06	3.65707e+06	2.02609e+06	3.57635e+06	3.66048e+06	183428	445067	347768	152695	176012	0.0214093	5.51816e-07	0.0130417	0.0219423	Hydroxy acids and derivatives	Beta hydroxy acids and derivatives	Organic acids and derivatives	Carboxylic acids
Methylgallocatechin glucoside _1	3029.27	1600.53	3965.5	2460.67	4207.26	241.271	120.258	370.502	442.322	1076.02	0.13473	0.463627	0.826138	0.265901	Flavonoids	Flavonoid glycosides	Phenylpropanoids and polyketides	Phenolic glycosides
Myristic acid-13C3 [M+H]-	2852.64	3353.93	2736.5	2886.23	2852.37	111.229	367.98	197.103	128.64	212.739	0.23099	0.981898	0.999849	1	Fatty Acyls	Fatty acids and conjugates	Lipids and lipid-like molecules	Lipids & related
N-Acetyl-L-phenylalanine	1496.6	598.621	825.748	671.508	833.833	93.8789	106.886	55.391	44.2208	132.235	1.23935e-05	0.000293052	2.28513e-05	0.000316271	Carboxylic acids and derivatives	Amino acids, peptides, and analogues	Organic acids and derivatives	Amino acid-related
NAD	14040.7	17649.4	15060	15819.3	12953.8	747.455	2017.97	1187.3	1139.25	851.722	0.10534	0.927024	0.655672	0.91028	(5'->5')-dinucleotides		Nucleosides, nucleotides, and analogues	Nucleoside-related
OH benzoic acid acyl glucoside _5	37942.4	5462.9	24104.7	19903.9	22986.9	1842.22	406.699	1907.5	1464.65	1391.03	2.4647e-14	6.02981e-05	7.59938e-07	1.90782e-05	Organooxygen compounds	Carbohydrates and carbohydrate conjugates	Organic oxygen compounds	Phenolic glycosides
OH-tremuloidin (deltoidin/niagracin) _2	2001.91	1281.29	1819.63	1418.98	2088.97	118.738	18.645	134.059	169.964	419.277	0.0449132	0.912465	0.128182	0.993594	Organooxygen compounds	Carbohydrates and carbohydrate conjugates	Organic oxygen compounds	Phenolic glycosides
Oxidized glutathione	21148.4	50595.8	81937.8	82434	82527	2007.3	2919.33	8753.61	7403.54	11465.9	0.00799103	3.0894e-06	1.634e-06	3.22159e-06	Carboxylic acids and derivatives	Amino acids, peptides, and analogues	Organic acids and derivatives	Others
Oxoglutaric acid	23884.8	24344.2	25173.3	19917	16742.9	640.613	2365.71	2733.42	1478.99	745.883	0.998601	0.937262	0.217267	0.00924402	Keto acids and derivatives	Gamma-keto acids and derivatives	Organic acids and derivatives	Carboxylic acids
Pantothenic acid	64207.2	36650.2	30457	42089.7	46032.6	3219.63	2683.02	2177.26	1198.63	1441.25	2.78239e-06	7.94909e-08	5.87695e-05	0.000605684	Organooxygen compounds	Alcohols and polyols	Organic oxygen compounds	Others
Peonidin-3-glucoside	841.659	276.532	236.185	302.66	273.638	58.4007	26.4902	44.6608	25.6531	20.23	1.97876e-07	5.95406e-08	2.09072e-07	3.73175e-07	Flavonoids	Flavonoid glycosides	Phenylpropanoids and polyketides	Phenolic glycosides
Phenylalanine-13C9 [M-H]-	7593.69	7512.51	6271.62	6861.59	6785.58	219.136	890.581	471.198	326.696	200.602	0.99977	0.110507	0.569988	0.48412	Carboxylic acids and derivatives	Amino acids, peptides, and analogues	Organic acids and derivatives	Amino acid-related
Phenylalanine-13C9 [M+H]+	124047	120952	107940	111660	109148	4132.48	11995.9	8363.88	2712.56	2244.42	0.991077	0.234137	0.456217	0.295554	Carboxylic acids and derivatives	Amino acids, peptides, and analogues	Organic acids and derivatives	Amino acid-related
Phloretin-2'-O-glucoside (Phlorizin) _1	5397.02	2687.61	7317.4	4381.78	7892.73	449.218	193.692	787.687	891.718	1976.26	0.130836	0.387584	0.850583	0.180156	Flavonoids	Flavonoid glycosides	Phenylpropanoids and polyketides	Phenolic glycosides
Phloretin-2'-O-glucoside (Phlorizin) _3	8126.62	3277.81	15148.4	8304.49	10181.5	2378.28	338.54	1261.47	2711.83	2557.96	0.407363	0.128821	0.999994	0.929556	Flavonoids	Flavonoid glycosides	Phenylpropanoids and polyketides	Phenolic glycosides
Pinoresinol _1	10613.2	1988.32	1752.78	1759.82	1695.7	762.373	176.869	342.603	123.031	274.769	3.39037e-09	2.82551e-09	9.00937e-11	6.52116e-10	Furanoid lignans		Lignans, neolignans and related compounds	Lignols & related
Pipecolic acid	23462.2	42525.2	39385	62758.9	66999.9	2338.24	4849.93	9550.99	7534.22	16293	0.263484	0.416592	0.00507058	0.00199237	Carboxylic acids and derivatives	Amino acids, peptides, and analogues	Organic acids and derivatives	Amino acid-related
Populoside ( 4'O-caffeoyl salicin ) _2	2684.29	887.687	1508.28	1673.12	2059.25	321.054	41.9777	191.171	324.244	448.77	0.00249481	0.0549681	0.114987	0.482273	Organooxygen compounds	Carbohydrates and carbohydrate conjugates	Organic oxygen compounds	Phenolic glycosides
Procyanidin B-type (dimer)_2	254.46	460.96	529.847	265.376	258.644	45.1944	183.281	48.6119	62.4198	60.7501	0.254789	0.0825967	0.999948	0.999999	Flavonoids	Biflavonoids and polyflavonoids	Phenylpropanoids and polyketides	Other phenylpropanoids
Procyanidin B-type (dimer)_5	77.8715	53.4214	57.8501	36.6868	39.5949	6.78808	14.2133	8.15701	4.36611	8.33522	0.162576	0.310105	0.00827786	0.0143039	Flavonoids	Biflavonoids and polyflavonoids	Phenylpropanoids and polyketides	Other phenylpropanoids
Procyanidin B-type (dimer)_7	179.826	107.251	105.485	79.7888	118.805	15.4867	30.9771	9.07312	4.815	24.7109	0.0391235	0.0338913	0.00375415	0.0974717	Flavonoids	Biflavonoids and polyflavonoids	Phenylpropanoids and polyketides	Other phenylpropanoids
Procyanidin C-type (trimer)_2	41.1167	77.2225	45.2837	49.3718	43.7088	7.38663	38.8902	5.89823	4.65828	18.6151	0.376156	0.999358	0.991028	0.999902	Flavonoids	Biflavonoids and polyflavonoids	Phenylpropanoids and polyketides	Other phenylpropanoids
Procyanidin C-type (trimer)_3	122.837	170.036	148.264	89.9239	113.367	11.8842	91.3584	33.5155	12.8621	26.3224	0.798327	0.971732	0.931756	0.999332	Flavonoids	Biflavonoids and polyflavonoids	Phenylpropanoids and polyketides	Other phenylpropanoids
Procyanidin C-type (trimer)_4	92.965	110.77	68.5144	66.0245	59.0616	9.88288	21.2714	10.3845	16.3192	10.1334	0.763401	0.522656	0.436718	0.242379	Flavonoids	Biflavonoids and polyflavonoids	Phenylpropanoids and polyketides	Other phenylpropanoids
Protocatechuic acid 3-glucoside_1	78857.4	44558.3	11423.6	80257.3	109659	3016.62	3529.87	1721.85	14029.3	34008.8	0.240713	0.00583406	0.99998	0.327567	Organooxygen compounds	Carbohydrates and carbohydrate conjugates	Organic oxygen compounds	Phenolic glycosides
Protocatechuic acid 3-glucoside_3	120292	103780	84749.4	60590.4	70421	3931.02	6052.5	7653.57	4304.61	9166.89	0.17321	0.00102996	1.02801e-06	1.97732e-05	Organooxygen compounds	Carbohydrates and carbohydrate conjugates	Organic oxygen compounds	Phenolic glycosides
Pyroglutamic acid	6881.91	8134.16	25044.3	22952.9	21448.1	927.752	857.483	4553	3699.86	2563.55	0.989416	0.000107718	0.000372993	0.00110253	Carboxylic acids and derivatives	Amino acids, peptides, and analogues	Organic acids and derivatives	Amino acid-related
Quinic acid	43980.4	12917.3	4587.86	12774.9	7652.7	7693.33	2925.62	856.624	3131.36	2568.96	0.00604687	0.000676576	0.00582505	0.00149592	Organooxygen compounds	Alcohols and polyols	Organic oxygen compounds	Other phenylpropanoids
S(t8-O-4)S(8-5)G _1	4577.99	1305.26	1204.25	998.741	1077.47	367.622	208.161	366.393	203.209	263.883	4.29502e-06	1.58585e-06	1.42677e-06	1.97823e-06	Phenols		Benzenoids	Lignols & related
S(t8-O-4)S(8-5)G _2	10534	2368.65	2582.46	2014.3	1997.68	988.714	324.104	799.434	571.311	508.878	2.58243e-06	5.92561e-06	2.17792e-06	1.01624e-06	Phenols		Benzenoids	Lignols & related
S(t8-O-4)S(8-5)G _3	3951.6	1247.08	1374.14	1105.14	1109.82	277.249	168.384	365.934	249.49	247.65	2.53627e-06	6.45243e-06	1.45584e-06	2.60148e-06	Phenols		Benzenoids	Lignols & related
S-Adenosylhomocysteine	5102.27	3301.01	3137.85	3707.06	2010.07	550.471	672.666	637.593	846.768	355.448	0.163651	0.115002	0.35911	0.00715143	Lactones	Gamma butyrolactones	Organoheterocyclic compounds	Others
SP(8-8)S _1	42504.4	6659.93	5145.47	2421.86	3618.85	5720.75	2322.66	2903.14	1158.44	1758.26	9.41935e-05	3.85868e-05	1.52236e-05	3.18347e-05	Phenols		Benzenoids	Lignols & related
SP(8-8)S _1b	8959.32	2225.03	1676.2	808.799	1277.13	1085.87	675.576	815.656	286.594	568.468	0.000184604	6.36981e-05	1.37653e-05	4.42236e-05	Phenols		Benzenoids	Lignols & related
SP(8-8)S _2	344.266	183.341	458.645	198.281	181.396	17.5935	8.40905	144.696	10.3487	27.4483	0.144134	0.406247	0.206871	0.137402	Phenols		Benzenoids	Lignols & related
SP(8-O-8)SP (possibly) _1	16107.4	2734.22	1743.55	1040.31	1964.91	2073.74	1008.27	954.677	461.165	821.16	6.52349e-05	1.97753e-05	9.79057e-06	2.83239e-05	Phenols		Benzenoids	Lignols & related
SP(8-O-8)SP (possibly) _2	32887	5666.52	2730.61	1566.88	3206.43	3632	2452.98	1536	735.821	1459.31	7.11204e-06	1.39672e-06	6.37594e-07	2.88978e-06	Phenols		Benzenoids	Lignols & related
SP(8-O-8)SP (possibly) _3	26777.9	3749.17	1915.43	1557.28	2514.75	2774.48	1488.83	958.119	789.651	1167.08	1.94767e-06	2.62571e-07	1.03999e-07	4.16691e-07	Phenols		Benzenoids	Lignols & related
Salicin _2	115676	245634	309301	140814	132810	7776.46	21862.4	33116.6	25537.8	32715.6	0.0010004	7.58999e-06	0.833418	0.949759	Organooxygen compounds	Carbohydrates and carbohydrate conjugates	Organic oxygen compounds	Phenolic glycosides
Salicin _4	8951.1	19479.3	35106.5	17031.7	12720.4	456.82	3619.8	852.434	1921.98	3168.18	0.00254344	4.07667e-09	0.0211379	0.459488	Organooxygen compounds	Carbohydrates and carbohydrate conjugates	Organic oxygen compounds	Phenolic glycosides
Salicortin (HCH-salicin)_1	98338.8	59965.6	139851	62305.9	113602	7619.21	3938.17	8422.73	9715.3	37493.4	0.260039	0.201696	0.311095	0.899773	Organooxygen compounds	Carbohydrates and carbohydrate conjugates	Organic oxygen compounds	Phenolic glycosides
Salicortin (HCH-salicin)_2	457.939	381.954	704.475	390.389	491.203	38.0289	27.5753	72.1775	34.6074	95.0644	0.733488	0.012723	0.803652	0.980199	Organooxygen compounds	Carbohydrates and carbohydrate conjugates	Organic oxygen compounds	Phenolic glycosides
Salicoyl Salicin dimer _1	255.049	67.7587	136.362	80.7458	173.81	13.1344	10.5444	41.8301	20.3588	67.4416	0.00117278	0.0415787	0.00230743	0.226783	Organooxygen compounds	Carbohydrates and carbohydrate conjugates	Organic oxygen compounds	Phenolic glycosides
Salicylic acid	1525.58	1045.41	680.112	797.457	828.544	176.647	208.93	36.8147	113.211	165.384	0.176862	0.00687938	0.0208842	0.0278877	Benzene and substituted derivatives	Benzoic acids and derivatives	Benzenoids	Hormones
Salicylic acid 2-beta-D-glucoside_4	6037.04	5064.48	5279.9	3515.72	3860.06	239.256	179.445	199.355	125.942	482.842	0.0611402	0.184858	1.1038e-05	4.48327e-05	Organooxygen compounds	Carbohydrates and carbohydrate conjugates	Organic oxygen compounds	Phenolic glycosides
Salicylic acid-D4 [M-H]-	110038	93111.3	61837	78932.5	83298.5	4671.66	20629.3	8787.72	4746.14	3399.53	0.505786	0.0035179	0.0713933	0.142044	Benzene and substituted derivatives	Benzoic acids and derivatives	Benzenoids	Hormones
Salicyloylsalicin glucoside	23045.7	28728.9	27216.8	18208.6	20740.4	1055.26	1940.56	3016.55	1339.59	3803.46	0.19682	0.451515	0.321597	0.862134	Organooxygen compounds	Carbohydrates and carbohydrate conjugates	Organic oxygen compounds	Phenolic glycosides
Sinapic acid	1414.98	649.033	1088.73	333.309	373.547	140.499	122.228	36.7438	4.23796	55.6498	0.000581196	0.19198	7.95015e-06	3.31706e-05	Cinnamic acids and derivatives	Hydroxycinnamic acids and derivatives	Phenylpropanoids and polyketides	Other phenylpropanoids
Sinapoyl-salicin _1	1754.06	635.657	1863.57	1201.72	1822.08	139.418	117.55	284.175	195.27	423.662	0.00687626	0.991886	0.278245	0.998697	Organooxygen compounds	Carbohydrates and carbohydrate conjugates	Organic oxygen compounds	Phenolic glycosides
Spermidine	3035.72	2815.25	1970.7	2274.71	1942.69	217.115	183.646	274.388	200.474	359.261	0.932913	0.0216993	0.131512	0.0180526	Organonitrogen compounds	Amines	Organic nitrogen compounds	Hormones
Succinic acid	158240	157647	121958	146180	141586	9486.11	14839.9	12893.8	7414.16	15208.5	0.999999	0.12192	0.890131	0.730511	Carboxylic acids and derivatives	Dicarboxylic acids and derivatives	Organic acids and derivatives	Carboxylic acids
Succinic acid semialdehyde	7105.31	7772.32	7557.02	6106.65	4928.43	144.243	713.994	406.012	301.326	452.731	0.537874	0.813892	0.199231	0.00139125	Fatty acyls	Fatty acids and conjugates	Lipids and Lipid-like molecules	Lipids & related
Sucrose _2	12843.4	19740.2	16720.9	9924.92	6040.34	2033.68	5381.41	2015.13	1496.29	724.565	0.227444	0.705732	0.86237	0.237624	Organooxygen compounds	Carbohydrates and carbohydrate conjugates	Organic oxygen compounds	Sugars & related
Sucrose _2b	29743.2	68353.6	63042.9	27264.4	15111.6	6455.07	25807.3	18357.6	4515.99	1774.44	0.118464	0.209218	0.999743	0.834998	Organooxygen compounds	Carbohydrates and carbohydrate conjugates	Organic oxygen compounds	Sugars & related
Taxifolin 3-arabinoside_2	756.063	2619.27	3654.06	3839.78	2481.64	53.544	875.515	1293.43	678.805	727.122	0.173774	0.0170044	0.0108178	0.226911	Diarylheptanoids	Cyclic diarylheptanoids	Phenylpropanoids and polyketides	Phenolic glycosides
Taxifolin 7-glucoside_2	617.858	542.691	421.405	400.071	359.51	45.2118	62.2404	36.3672	21.8355	69.8231	0.695048	0.0370068	0.0190242	0.00510708	Diarylheptanoids	Cyclic diarylheptanoids	Phenylpropanoids and polyketides	Phenolic glycosides
Threonic acid	4567.01	3074.11	1555.61	3293.31	2890.97	397.304	481.973	154.872	334.944	671.351	0.0820833	0.000309718	0.163204	0.0443417	Organooxygen compounds	Carbohydrates and carbohydrate conjugates	Organic oxygen compounds	Sugars & related
Tremulacin_1	22811.2	9680.54	44788.1	12562.9	35076.5	3306.8	950.924	8093.16	3051.79	14904.5	0.46286	0.089122	0.670199	0.523094	Organooxygen compounds	Carbohydrates and carbohydrate conjugates	Organic oxygen compounds	Phenolic glycosides
Tremuloidin_1	8407.1	3494.56	15628.3	8588.08	10520.3	2422.52	338.46	1286.62	2771.98	2620.99	0.4135	0.12453	0.999994	0.927688	Organooxygen compounds	Carbohydrates and carbohydrate conjugates	Organic oxygen compounds	Phenolic glycosides
Trigonelline	72536.5	30773.5	45942.8	35135.2	65384.7	5970.01	6519.11	12153.2	6414.09	11616.1	0.00545093	0.0982246	0.0130123	0.934632			Alkaloids and derivatives	Others
Unknown_320	6358.9	6518.92	15909.8	5392.94	6366.18	441.039	1161.14	963.984	670.505	1231.82	0.999749	7.85896e-08	0.827307	1				Others
Unknown_440	1469.14	701.758	667.623	599.901	525.588	93.4598	67.2	50.3796	44.2373	99.3103	1.7301e-05	1.06766e-05	4.9344e-06	5.71021e-07				Others
Uracil	3651.37	6628.96	4759.38	7368.87	4283.04	686.976	1607.48	787.711	2636.43	1002.61	0.333108	0.939247	0.165743	0.991835	Diazines	Pyrimidines and pyrimidine derivatives	Organoheterocyclic compounds	Nucleoside-related
Uridine 5'-monophosphate	15905.3	29470.3	19688.7	25269.4	14782.4	2144.3	6250.32	2775.42	4676.38	1975.69	0.0351987	0.865495	0.199845	0.998237	Pyrimidine nucleotides	Pyrimidine ribonucleotides	Nucleosides, nucleotides, and analogues	Nucleoside-related
Uridine/Pseudouridine	6776.16	13973.5	11342.8	16997.4	10842.9	1281.65	3064.97	1641.42	5365.51	3022.44	0.213161	0.598043	0.0440558	0.688171	Pyrimidine nucleosides	Purines and purine derivatives	Nucleosides, nucleotides, and analogues	Nucleoside-related
V-x-SP _1	9504.08	987.101	674.601	477.187	982.045	635.011	428.335	339.966	284.973	542.411	1.71265e-10	1.34647e-10	8.64832e-11	4.59239e-10	Phenols		Benzenoids	Lignols & related
V-x-SP _2	18555.4	1953.38	1250.26	905.983	1922.77	1392.7	835.777	614.428	496.249	1033.51	1.05822e-09	7.6636e-11	1.80124e-10	4.194e-09	Phenols		Benzenoids	Lignols & related
Vanillic acid 4-D-glucoside _2	6101.98	1271.27	2278.07	2227.71	2567.51	348.92	247.418	629.275	105.321	323.011	1.57477e-06	1.32374e-06	1.244e-06	5.06574e-06	Tannins	Hydrolyzable tannins	Phenylpropanoids and polyketides	Phenolic glycosides
Vanillic acid 4-D-glucoside _5	56255.8	26780.5	35497.4	25362.1	26689.3	1644.9	972.685	2720.49	425.775	1381.24	5.17697e-12	4.42287e-08	3.475e-14	2.12452e-12	Tannins	Hydrolyzable tannins	Phenylpropanoids and polyketides	Phenolic glycosides
a-ketoglutarate-13C4 [M+H]-	121821	164514	202899	147622	150977	4224.54	21647.3	20910.2	16826.6	7633.26	0.0914077	0.000770807	0.457311	0.349322	Keto acids and derivatives	Gamma-keto acids and derivatives	Organic acids and derivatives	Carboxylic acids
benzyl alcohol 6-O-D-xylopyranosyl--D-glucopyranoside	1284.31	975.341	1604.77	1360.18	1411.86	41.902	87.9571	100.202	95.8182	82.7073	0.0215883	0.0168123	0.885079	0.569133	Flavonoids	Flavonoid glycosides	Phenylpropanoids and polyketides	Phenolic glycosides
coumaroyl-quinic + C8 H10 O4_1	320.738	154.041	420.205	185.315	271.179	19.5527	41.1029	67.1116	31.0077	51.9138	0.0183905	0.23314	0.0644348	0.787126	Organooxygen compounds	Alcohols and polyols	Organic oxygen compounds	Other phenylpropanoids
feruloyl - 5-O-(4-coumaroyl)-D-quinate_2	2908.06	1248.27	2707.67	1914.12	2181.76	150.366	143.591	352.141	208.811	136.006	2.49912e-05	0.895824	0.0063788	0.0536461	Flavonoids	Flavonoid glycosides	Phenylpropanoids and polyketides	Other phenylpropanoids
gamma-Aminobutyric acid	12119.5	75971	54488.3	59164.9	44313.1	2030.6	12925.2	8289.64	8220.34	11208.1	2.1148e-05	0.00226042	0.000805002	0.0204225	Carboxylic acids and derivatives	Amino acids, peptides, and analogues	Organic acids and derivatives	Amino acid-related
omega-Salicoyisalicin (W-salicoylsalicin) _1	5892.25	3931.45	9334.22	4706.49	8038.01	488.484	242.383	1099.13	841.537	2607.73	0.567635	0.123458	0.878541	0.489293	Organooxygen compounds	Carbohydrates and carbohydrate conjugates	Organic oxygen compounds	Phenolic glycosides
omega-Salicoyisalicin (W-salicoylsalicin) _3	173.548	130.73	266.073	165.688	203.967	16.347	20.953	57.4208	20.7132	59.1858	0.794416	0.189922	0.999517	0.925789	Organooxygen compounds	Carbohydrates and carbohydrate conjugates	Organic oxygen compounds	Phenolic glycosides
shikimate + C4H3O _2	3669.41	1822.18	2447.23	3258.82	3349.87	147.505	518.049	507.128	280.928	35.8247	0.000878316	0.027559	0.750806	0.875729	Organooxygen compounds	Alcohols and polyols	Organic oxygen compounds	Other phenylpropanoids
syringic acid - quinic acid_3	5468.66	1237.64	751.186	1043.54	1106.9	310.733	62.4715	88.3437	102.796	126.96	4.79949e-13	7.77156e-16	6.08402e-14	1.36779e-13	Organooxygen compounds	Alcohols and polyols	Organic oxygen compounds	Other phenylpropanoids

## Sheet: S4 Transciptomics-means
Table S4. Gene expression data based on RNA sequencing in wood-forming tissues of transgenic lines compared to WT for all genes significantly affected (Log2>0.5849625, Padj<0.01) in at least one line. Mean VST expression values, SE, P values for the t-test.
P. tremula v. 2.2 ID	MEANS								SE								Log2FC vs WT	Padj	Log2FC vs WT	Padj	Log2FC vs WT	Padj	Log2FC vs WT	Padj	Log2FC vs WT	Padj	Log2FC vs WT	Padj	Log2FC vs WT	Padj	Potri ID Best diamond BLAST	Ath ID Best diamond BLAST	Ath MAPMAN ID for Potri	UNIPROT (Phytozome Synonym)	FUNCTION_MAPMAN-Potri	TAIR_accession (Best Potra2 Diamond, MapMan-Potri)	Tair_Molecular_Function (Best Potra2 Diamond, MapMan-Potri)	Plant genie – Annotation GO ID	Plant genie – Annotation GO Term	Plant genie – Annotation GO Category	Plant genie – Enzyme Code	Plant genie – Enzyme Name	Plant genie – InterPro Name	CAZY family_subfamily	Prefered Populus CAZY gene name in Kumar 2019	Attribute 1	Attribute 2	Reference 1	Reference 2
	WP:GH11_L10	WP:GH11_L17	WP:GH10_L11	WP:GH10_L12	WP:GH10_L13	35S:GH10_L20	35S:GH10_L24	WT	WP:GH11_L10	WP:GH11_L17	WP:GH10_L11	WP:GH10_L12	WP:GH10_L13	35S:GH10_L20	35S:GH10_L24	WT	WP:GH11_L10	WP:GH11_L10	WP:GH11_L17	WP:GH11_L17	WP:GH10_L11	WP:GH10_L11	WP:GH10_L12	WP:GH10_L12	WP:GH10_L13	WP:GH10_L13	35S:GH10_L20	35S:GH10_L20	35S:GH10_L24	35S:GH10_L24
Potra2n1022s36932	2.6477	1.9273	2.6233	2.7566	2.9795	2.6268	2.3736	2.6188	0.2918	0.0949	0.1214	0.1024	0.2244	0.2507	0.3073	0.0587	-0.0368	0.9462	-0.8929	0.0001	-0.0426	0.9795	0.226	0.4054	0.4316	0.0929	0.057	0.8955	-0.2311	0.5624	Potri.004G163300	AT2G16500	AT4G34710	B9H0Y5	'amino acid metabolism.degradation.glutamate family.arginine'	ADC2, ADC1	involved in putrescine biosynthetic process from arginine, located in chloroplast	GO:0003824|GO:0006950|GO:0009056|GO:0009058|GO:0009628|GO:0009987	catalytic activity|response to stress|catabolic process|biosynthetic process|response to abiotic stimulus|cellular process	Molecular Function|Biological Process|Biological Process|Biological Process|Biological Process|Biological Process	EC:4.1.1.19	Arginine decarboxylase	Arginine decarboxylase|Ornithine/DAP/Arg decarboxylase|Arginine decarboxylase|Arginine decarboxylase|Alanine racemase/group IV decarboxylase, C-terminal|Alanine racemase/group IV decarboxylase, C-terminal|PLP-binding barrel|Orn/DAP/Arg decarboxylase 2, N-terminal|Orn/DAP/Arg decarboxylase 2, N-terminal|Arginine decarboxylase|Orn/DAP/Arg decarboxylase 2, conserved site|Orn/DAP/Arg decarboxylase 2,…
Potra2n1041s36943	2.5387	2.4779	2.5305	2.6112	2.9419	2.4462	2.4733	2.1849	0.1381	0.1549	0.1173	0.1191	0.1791	0.1358	0.1118	0.0879	0.5277	0.1181	0.3668	0.3582	0.488	0.5165	0.6172	0.0622	1.0435	0.0005	0.4002	0.2647	0.4048	0.2503	Potri.001G409800	AT5G54580	AT5G54580		'RNA.RNA binding'	ORRM2	has RNA binding	GO:0003723|GO:0005634|GO:0005739|GO:0006139	RNA binding|nucleus|mitochondrion|nucleobase-containing compound metabolic process	Molecular Function|Cellular Component|Cellular Component|Biological Process			RNA recognition motif domain|Nucleotide-binding alpha-beta plait domain superfamily|Nucleotide-binding alpha-beta plait domain superfamily|Nucleotide-binding alpha-beta plait domain superfamily|Nucleotide-binding alpha-beta plait domain superfamily|Nucleotide-binding alpha-beta plait domain superfamily|RNA recognition motif domain|RNA-binding domain superfamily
Potra2n1048s36945	4.5854	3.8247	4.6465	4.5081	4.357	4.2668	3.7988	4.6968	0.3286	0.1665	0.1224	0.2469	0.287	0.2758	0.5594	0.1273	-0.2585	0.3794	-0.7476	0.0009	-0.1407	0.8757	-0.1121	0.7607	-0.4724	0.0308	-0.4304	0.0851	-0.7826	0.0361	Potri.001G423700	AT3G20500	AT3G20500	U5GX45	'misc.acid and other phosphatases'	PAP18	located in extracellular region	GO:0005488|GO:0008152|GO:0009987|GO:0016020|GO:0016787|GO:0042221	binding|metabolic process|cellular process|membrane|hydrolase activity|response to chemical	Molecular Function|Biological Process|Biological Process|Cellular Component|Molecular Function|Biological Process	EC:3.1.3.2	Acid phosphatase	Metallo-dependent phosphatase-like|Calcineurin-like phosphoesterase domain, ApaH type|Purple acid phosphatase-like, N-terminal|Iron/zinc purple acid phosphatase-like C-terminal domain|Purple acid phosphatase, N-terminal|Purple acid phosphatase, N-terminal|Purple acid phosphatase-like|Purple acid phosphatase-like|Purple acid phosphatase, metallophosphatase domain|Purple acid phosphatase, metalloph…
Potra2n1069s36958	1.7401	1.6045	0.7465	2.7692	1.4536	1.1426	1.7828	0.4975	0.4031	0.184	0.273	0.4801	0.1796	0.2333	0.4843	0.1021	4.2498	0	2.5884	0	1.751	0.6084	5.3748	0	3.185	0	2.2896	0.0052	3.426	0	Potri.005G014700	AT2G19130	AT2G19130	B9INU0	'signalling.receptor kinases.DUF 26'	AT2G19130	located in extracellular region	GO:0000166|GO:0005886|GO:0006464|GO:0007154|GO:0009856|GO:0016301	nucleotide binding|plasma membrane|cellular protein modification process|cell communication|pollination|kinase activity	Molecular Function|Cellular Component|Biological Process|Biological Process|Biological Process|Molecular Function	EC:2.7.11	Transferring phosphorus-containing groups	Bulb-type lectin domain|S-locus glycoprotein domain|Bulb-type lectin domain superfamily|PAN/Apple domain|PAN/Apple domain|PAN/Apple domain|PAN/Apple domain|Bulb-type lectin domain|Bulb-type lectin domain|Bulb-type lectin domain|Bulb-type lectin domain|Bulb-type lectin domain superfamily
Potra2n106s34543	1.2553	1.2842	0.8381	1.3348	0.9147	1.2017	1.2214	0.8037	0.0666	0.0968	0.1277	0.0079	0.1348	0.1889	0.1707	0.0505	1.3491	0.0087	1.3278	0.0198	0.2024	0.9717	1.473	0.0067	0.4518	0.5788	1.3267	0.0555	1.3024	0.0541	Potri.018G135700	AT3G14470	AT3G14470	U5FQT8	'stress.biotic'	AT3G14470	functions in protein binding	GO:0000166|GO:0005515	nucleotide binding|protein binding	Molecular Function|Molecular Function			Alpha/Beta hydrolase fold|Leucine-rich repeat|Leucine-rich repeat domain superfamily|Rx, N-terminal|NB-ARC|Leucine-rich repeat domain superfamily|Leucine-rich repeat domain superfamily|Leucine-rich repeat domain superfamily|Leucine-rich repeat domain superfamily|Leucine-rich repeat domain superfamily|Virus X resistance protein-like, coiled-coil domain|Virus X resistance protein-like, coiled-coil …
Potra2n106s34547	1.2364	1.3151	1.5954	1.0996	1.1206	1.0955	1.5046	1.6598	0.0735	0.1226	0.1556	0.1438	0.0549	0.0585	0.148	0.0616	-0.9979	0.0033	-0.5737	0.2041	-0.144	0.9603	-1.1406	0.0144	-1.2731	0.0006	-1.2807	0.0007	-0.2054	0.6575	Potri.T045400	AT4G15093	AT4G15093	B9H432	'not assigned.unknown'	LigB	has zinc ion binding	GO:0003824|GO:0005488|GO:0008152|GO:0009987	catalytic activity|binding|metabolic process|cellular process	Molecular Function|Molecular Function|Biological Process|Biological Process			Ribonuclease H-like superfamily|Extradiol ring-cleavage dioxygenase, class III enzyme, subunit B|Extradiol ring-cleavage dioxygenase, class III enzyme, subunit B|Extradiol ring-cleavage dioxygenase, class III enzyme, subunit B|Extradiol aromatic ring-opening dioxygenase, DODA-type|Extradiol aromatic ring-opening dioxygenase, DODA-type
Potra2n10c20098	5.3507	6.4464	5.0148	5.3565	4.9808	5.2947	6.0243	4.7185	0.5351	0.35	0.313	0.5844	0.4435	0.551	0.5466	0.2386	1.01	0.0003	1.2155	0	0.466	0.2459	0.5206	0.0937	0.4495	0.0615	0.6161	0.0487	1.1861	0	Potri.010G255500	AT5G08410		B9HUZ4	'redox.thioredoxin'	FTRA2	, located in chloroplast	GO:0003824|GO:0015979	catalytic activity|photosynthesis	Molecular Function|Biological Process	EC:1.8.7.2	Ferredoxin:thioredoxin reductase	Ferredoxin thioredoxin reductase, alpha chain|Ferredoxin thioredoxin reductase, alpha chain|Ferredoxin thioredoxin reductase, alpha chain|Ferredoxin thioredoxin reductase, alpha chain|Electron transport accessory-like domain superfamily
Potra2n10c20100	5.6825	5.9987	5.4016	5.4019	5.5739	5.6797	5.8654	5.2929	0.133	0.0749	0.0742	0.2182	0.0657	0.1717	0.1527	0.081	0.4723	0.0004	0.5973	0	0.1372	0.8043	0.0571	0.8228	0.3146	0.0219	0.4041	0.0194	0.5471	0.0001	Potri.010G255200	AT5G08380	AT5G08380	B9HUZ7	'minor CHO metabolism.galactose.alpha-galactosidases'	AGAL1	located in plant-type cell wall	GO:0005488|GO:0005975|GO:0006091|GO:0006139|GO:0009056|GO:0009058|GO:0016020|GO:0016301|GO:0016787	binding|carbohydrate metabolic process|generation of precursor metabolites and energy|nucleobase-containing compound metabolic process|catabolic process|biosynthetic process|membrane|kinase activity|hydrolase activity	Molecular Function|Biological Process|Biological Process|Biological Process|Biological Process|Biological Process|Cellular Component|Molecular Function|Molecular Function	EC:2.7.1.40|EC:3.2.1.22	Pyruvate kinase|Alpha-galactosidase	Glycoside hydrolase, family 27|Alpha galactosidase, C-terminal beta sandwich domain|Aldolase-type TIM barrel|Glycosyl hydrolase, all-beta|Glycoside hydrolase, family 27|Glycoside hydrolase, family 27|Glycoside hydrolase, family 27|Glycoside hydrolase family 27/36, conserved site|Glycoside hydrolase, family 27|Glycoside hydrolase, family 27|Glycoside hydrolase superfamily	GH27				Geisler-Lee J, Geisler M, Coutinho PM, Segerman B, Nishikubo N, Takahashi J, Aspeborg H, Djerbi S, Master E, Andersson-Gunnerås S, Sundberg B, Karpinski S, Teeri TT, Kleczkowski LA, Henrissat B, Mellerowicz EJ ( 2006). Poplar Carbohydrate-Active Enzymes (CAZymes). Gene identification and expression analyses. Plant Physiol 140: 946-962.PMID:16415215
Potra2n10c20103	8.8007	9.1016	8.4764	8.8715	8.8847	8.762	9.1555	8.3683	0.2063	0.1363	0.1097	0.1054	0.1351	0.1389	0.2239	0.084	0.5468	0	0.5977	0	0.1565	0.5278	0.4999	0.0021	0.5695	0	0.3878	0.0001	0.7419	0	Potri.010G254900	AT5G08570	AT5G08570	B9HUZ9	'glycolysis.cytosolic branch.pyruvate kinase (PK)'	AT5G08570	involved in glycolytic process	GO:0000166|GO:0005737|GO:0005975|GO:0006091|GO:0006139|GO:0009056|GO:0009058|GO:0016301|GO:0016787	nucleotide binding|cytoplasm|carbohydrate metabolic process|generation of precursor metabolites and energy|nucleobase-containing compound metabolic process|catabolic process|biosynthetic process|kinase activity|hydrolase activity	Molecular Function|Cellular Component|Biological Process|Biological Process|Biological Process|Biological Process|Biological Process|Molecular Function|Molecular Function	EC:2.7.1.40	Pyruvate kinase	Pyruvate kinase|Pyruvate kinase, barrel|Pyruvate kinase-like domain superfamily|Pyruvate kinase, C-terminal domain superfamily|Pyruvate kinase, C-terminal|Pyruvate kinase-like domain superfamily|Pyruvate kinase-like domain superfamily|Pyruvate kinase-like domain superfamily|Pyruvate kinase|Pyruvate kinase|Pyruvate kinase-like, insert domain superfamily|Pyruvate/Phosphoenolpyruvate kinase-like dom…
Potra2n10c20104	2.4617	2.2557	2.3999	2.3017	2.789	2.4228	2.5565	2.3164	0.0603	0.1141	0.1227	0.0791	0.114	0.0925	0.1419	0.0671	0.1706	0.5554	-0.0335	0.9388	0.0943	0.9642	-0.0142	0.9757	0.6139	0.0077	0.1587	0.6496	0.3429	0.3028	Potri.010G254800	AT5G08540	AT5G08540	B9HV00	'not assigned.unknown'	AT5G08540	located in chloroplast thylakoid membrane	GO:0009507|GO:0009579|GO:0016020	chloroplast|thylakoid|membrane	Cellular Component|Cellular Component|Cellular Component			Uncharacterized membrane protein At1g16860-like|Uncharacterized membrane protein At1g16860-like|Uncharacterized membrane protein At1g16860-like|Uncharacterized membrane protein At1g16860-like|Uncharacterized membrane protein At1g16860-like
Potra2n10c20141	1.4929	1.158	1.3653	1.594	1.6846	2.1142	1.6933	1.4646	0.2027	0.2388	0.157	0.3294	0.3632	0.0536	0.2743	0.0828	0.2649	0.6749	-0.681	0.3673	-0.1231	0.9772	0.4745	0.5613	0.5928	0.2931	1.1676	0.0002	0.5944	0.3451	Potri.010G251000	AT5G10695		U5FZL4	'not assigned.unknown'	AT5G10695	, located in mitochondrion						Uncharacterized membrane protein At1g16860-like|Uncharacterized membrane protein At1g16860-like
Potra2n10c20147	4.7277	5.0306	4.4585	4.7227	4.759	4.7993	5.1059	4.473	0.1986	0.1458	0.1704	0.1112	0.1582	0.1552	0.1329	0.0806	0.3915	0.0153	0.449	0.0105	0.0469	0.9673	0.2326	0.1692	0.3673	0.0054	0.3457	0.0125	0.6333	0	Potri.010G250800	AT3G21180	AT3G21180	B9HV37	'signalling.calcium'	ACA9	has P-type calcium transporter activity	GO:0000166|GO:0005215|GO:0005515|GO:0005737|GO:0005783|GO:0006810|GO:0016020|GO:0016787	nucleotide binding|transporter activity|protein binding|cytoplasm|endoplasmic reticulum|transport|membrane|hydrolase activity	Molecular Function|Molecular Function|Molecular Function|Cellular Component|Cellular Component|Biological Process|Cellular Component|Molecular Function	EC:3.6.1.3|EC:7.2.2.10|EC:3.6.1.15	Adenosinetriphosphatase|n/a|Nucleoside-triphosphate phosphatase	Ethylene insensitive 3-like protein, DNA-binding domain superfamily|Ethylene insensitive 3-like protein, DNA-binding domain superfamily|P-type ATPase, cytoplasmic domain N|P-type ATPase, cytoplasmic domain N|P-type ATPase, subfamily IIB|Calcium-transporting P-type ATPase, N-terminal autoinhibitory domain|Calcium-transporting P-type ATPase, N-terminal autoinhibitory domain|Calcium-transporting P-t…
Potra2n10c20156	7.1044	6.9284	8.0184	7.1473	6.7996	7.4093	7.4741	8.2054	0.1622	0.2541	0.0998	0.1021	0.3548	0.0932	0.161	0.0627	-1.1197	0	-1.0983	0	-0.2029	0.6028	-1.0635	0	-1.3316	0	-0.8008	0	-0.7041	0	Potri.010G249600	AT1G17745	AT1G17745	B9HVD9	'amino acid metabolism.synthesis.serine-glycine-cysteine group.serine.phosphoglycerate dehydrogenase'	PGDH	located in nucleus	GO:0000166|GO:0003824|GO:0009058|GO:0009507|GO:0009987	nucleotide binding|catalytic activity|biosynthetic process|chloroplast|cellular process	Molecular Function|Molecular Function|Biological Process|Cellular Component|Biological Process	EC:1.1.1.95	Phosphoglycerate dehydrogenase	D-isomer specific 2-hydroxyacid dehydrogenase, catalytic domain|D-isomer specific 2-hydroxyacid dehydrogenase, catalytic domain|ACT domain|D-isomer specific 2-hydroxyacid dehydrogenase, NAD-binding domain|D-3-phosphoglycerate dehydrogenase|D-3-phosphoglycerate dehydrogenase|Allosteric substrate binding domain superfamily|Allosteric substrate binding domain superfamily|Allosteric substrate binding…
Potra2n10c20157	1.5807	1.4298	1.8367	1.3422	1.3461	1.2493	1.4048	2.05	0.1436	0.1826	0.1606	0.0925	0.1114	0.1723	0.1827	0.1047	-0.8695	0.0371	-1.0008	0.0421	-0.3592	0.8419	-1.3764	0.0009	-1.3979	0.0004	-1.5177	0.0005	-1.1643	0.0122	Potri.008G009600	AT1G73050		U5G5D7		AT1G73050	, has oxidoreductase activity	GO:0000166|GO:0003824|GO:0008152|GO:0016020	nucleotide binding|catalytic activity|metabolic process|membrane	Molecular Function|Molecular Function|Biological Process|Cellular Component			Zinc finger, RING-type|Zinc finger, RING-type|Zinc finger, RING-type
Potra2n10c20161	4.6295	5.0239	4.4862	4.541	4.6994	4.8506	5.0121	4.3062	0.1261	0.0479	0.148	0.1148	0.1224	0.1122	0.0344	0.0896	0.4169	0.0144	0.6665	0	0.2384	0.6477	0.2067	0.3121	0.4618	0.0048	0.5731	0.0001	0.728	0	Potri.010G249200	AT3G13320	AT1G55730		'transport.calcium'	CAX5, CAX2	involved in calcium ion transmembrane transport, located in plant-type vacuole membrane	GO:0000166|GO:0003677|GO:0005215|GO:0005515|GO:0005730|GO:0006139|GO:0006810|GO:0009058|GO:0016020|GO:0016740|GO:0019725	nucleotide binding|DNA binding|transporter activity|protein binding|nucleolus|nucleobase-containing compound metabolic process|transport|biosynthetic process|membrane|transferase activity|cellular homeostasis	Molecular Function|Molecular Function|Molecular Function|Molecular Function|Cellular Component|Biological Process|Biological Process|Biological Process|Cellular Component|Molecular Function|Biological Process	EC:2.7.7.6	DNA-directed RNA polymerase	Sodium/calcium exchanger membrane region|Sodium/calcium exchanger membrane region|Calcium/proton exchanger CAX|Calcium/proton exchanger|Calcium/proton exchanger|Calcium/proton exchanger|Calcium/proton exchanger
Potra2n10c20165	4.8551	5.4287	5.7272	5.0389	5.1748	5.448	5.2695	5.7907	0.3147	0.1485	0.1963	0.2357	0.2726	0.2394	0.2351	0.0581	-0.8215	0.0012	-0.3726	0.0613	-0.012	0.9946	-0.8218	0	-0.5641	0.0051	-0.2868	0.2875	-0.5638	0.0029	Potri.010G248700	AT1G16880	AT1G16880	B9HVE6	'amino acid metabolism'	ACR11	located in chloroplast envelope	GO:0006950|GO:0009416|GO:0009507|GO:0009579|GO:0016020|GO:0042221	response to stress|response to light stimulus|chloroplast|thylakoid|membrane|response to chemical	Biological Process|Biological Process|Cellular Component|Cellular Component|Cellular Component|Biological Process			Calcium/proton exchanger CAX|ACT domain-containing protein ACR1-12|ACT domain
Potra2n10c20194	0.8993	1.1651	0.581	0.9488	0.8421	1.2579	0.8078	0.5921	0.1172	0.1736	0.245	0.2374	0.1175	0.1917	0.1181	0.1036	1.1938	0.1568	1.4001	0.0836	0.3546	0.9705	1.1613	0.2894	0.9202	0.3388	2.1387	0.0061	0.7193	0.5276	Potri.010G246200	AT5G04930	AT5G04930	B9HVG7	'transport.p- and v-ATPases'	ALA1	located in membrane	GO:0000166|GO:0005215|GO:0006810|GO:0016020|GO:0016043|GO:0016787|GO:0019725	nucleotide binding|transporter activity|transport|membrane|cellular component organization|hydrolase activity|cellular homeostasis	Molecular Function|Molecular Function|Biological Process|Cellular Component|Biological Process|Molecular Function|Biological Process	EC:7.6.2.1		Endonuclease/exonuclease/phosphatase superfamily|P-type ATPase, subfamily IV|P-type ATPase, C-terminal|HAD superfamily|P-type ATPase, N-terminal|P-type ATPase, N-terminal|P-type ATPase, cytoplasmic domain N|P-type ATPase, cytoplasmic domain N|P-type ATPase|P-type ATPase|P-type ATPase|P-type ATPase|P-type ATPase, subfamily IV|P-type ATPase, phosphorylation site|P-type ATPase, phosphorylation site|…
Potra2n10c20202	5.3807	5.3479	5.1264	4.9073	5.3003	5.3332	5.0406	4.8666	0.101	0.1877	0.1808	0.1527	0.1578	0.1304	0.1128	0.0711	0.4743	0	0.653	0.0016	0.267	0.5998	0.0667	0.8227	0.4116	0.0038	0.5085	0.0002	0.2261	0.165	Potri.008G013200	AT5G64140			'protein.synthesis.ribosomal protein.eukaryotic.40S subunit.S28'	RPS28	, involved in ribosomal small subunit assembly	GO:0005198|GO:0005840|GO:0006139|GO:0006412|GO:0016043|GO:0016740	structural molecule activity|ribosome|nucleobase-containing compound metabolic process|translation|cellular component organization|transferase activity	Molecular Function|Cellular Component|Biological Process|Biological Process|Biological Process|Molecular Function			Ribosomal protein S28e|Ribosomal protein S28e|Ribosomal protein S28e|Ribosomal protein S28e|Ribosomal protein S28e|Ribosomal protein S28e|Nucleic acid-binding, OB-fold
Potra2n10c20213	2.9199	2.7424	2.723	2.6612	2.9199	3.041	2.5778	1.267	0.2768	0.1148	0.2516	0.0706	0.2822	0.1967	0.1379	0.1505	2.8417	0	2.2103	0	2.4992	0	2.2566	0	2.7731	0	2.7951	0	2.121	0	Potri.010G244400	AT2G36540	AT2G36540	A9PGJ7	'not assigned.unknown'	AT2G36540	involved in biological_process	GO:0006464|GO:0016787	cellular protein modification process|hydrolase activity	Biological Process|Molecular Function	EC:3.1.3.16	Protein-serine/threonine phosphatase	HAD superfamily|FCP1 homology domain|FCP1 homology domain|FCP1 homology domain|FCP1 homology domain|FCP1 homology domain|FCP1 homology domain|HAD-like superfamily
Potra2n10c20220	2.2726	2.121	1.8719	1.9877	2.0549	2.3027	2.3245	1.7396	0.0583	0.2089	0.1115	0.1541	0.2298	0.1802	0.1071	0.0763	0.7924	0.0014	0.7231	0.124	0.1845	0.9309	0.4825	0.2775	0.4911	0.2256	0.9933	0.0072	0.9745	0.0032	Potri.010G243700	AT5G01420	AT5G01420	B9HVI8	'redox.glutaredoxins'	AT5G01420	has protein-disulfide reductase activity	GO:0005488|GO:0006091|GO:0016020|GO:0016301|GO:0019725	binding|generation of precursor metabolites and energy|membrane|kinase activity|cellular homeostasis	Molecular Function|Biological Process|Cellular Component|Molecular Function|Biological Process			3-oxo-5-alpha-steroid 4-dehydrogenase, C-terminal|3-oxo-5-alpha-steroid 4-dehydrogenase, C-terminal|Glutaredoxin|Glutaredoxin|Glutaredoxin|Glutaredoxin|Glutaredoxin|Glutaredoxin|Thioredoxin-like superfamily
Potra2n10c20230	7.5982	7.4078	6.7217	7.7005	7.7392	7.0273	7.5142	6.2816	0.201	0.2783	0.143	0.3376	0.2624	0.3256	0.3428	0.0557	1.4144	0	1.0567	0	0.4777	0.0116	1.5343	0	1.5587	0	0.8711	0.0011	1.3192	0	Potri.010G242600	AT2G26230	AT2G26230	A9PGD8	'nucleotide metabolism.degradation'	UOX	involved in urate catabolic process	GO:0003824|GO:0005777|GO:0006139|GO:0009056	catalytic activity|peroxisome|nucleobase-containing compound metabolic process|catabolic process	Molecular Function|Cellular Component|Biological Process|Biological Process	EC:1.7.3.3	Factor independent urate hydroxylase	Uricase|Uricase|Uricase|Uricase|Uricase|Uricase|Uricase|Uricase, conserved site|Uricase, conserved site|Uricase, conserved site|Uricase, conserved site|Uricase, conserved site
Potra2n10c20242	1.7155	2.0922	1.3285	2.2539	2.2283	1.7763	1.7271	1.0669	0.1317	0.2208	0.0861	0.0414	0.2257	0.1876	0.3971	0.0941	1.6419	0	1.7255	0.0001	0.7602	0.5588	2.2879	0	2.4636	0	1.5216	0	1.2914	0.0174	Potri.010G241000	AT3G10600	AT3G10600	B9HVV3	'transport.amino acids'	CAT7	involved in transmembrane transport	GO:0005215|GO:0006810|GO:0016020	transporter activity|transport|membrane	Molecular Function|Biological Process|Cellular Component			Amino acid/polyamine transporter I|Amino acid/polyamine transporter I|Cationic amino acid transporter, C-terminal|Cationic amino acid transporter, C-terminal|Cationic amino acid transporter, C-terminal|Cationic amino acid transporter, C-terminal
Potra2n10c20254	4.0621	3.8205	4.3683	3.9945	3.8179	3.9698	3.6617	4.4927	0.019	0.0934	0.0756	0.0814	0.0596	0.0828	0.1477	0.0443	-0.4926	0	-0.7264	0	-0.1513	0.7483	-0.5539	0.0001	-0.7715	0	-0.5785	0	-0.8986	0	Potri.010G240000	AT2G38710	AT2G38710	B9HVW1	'not assigned.unknown'		located in cytosol	GO:0005829	cytosol	Cellular Component			AMMECR1 domain|AMMECR1, N-terminal|AMMECR1|AMMECR1|AMMECR1|AMMECR1|AMMECR1 domain|AMMECR1 domain superfamily
Potra2n10c20259	3.1555	3.0141	2.9061	2.9221	3.2243	3.0867	2.7387	2.6543	0.1299	0.1195	0.1428	0.1883	0.1975	0.1427	0.1198	0.0876	0.569	0.0123	0.5259	0.0665	0.2917	0.7646	0.4103	0.2147	0.6758	0.0089	0.5701	0.0203	0.1368	0.6913	Potri.010G239300	AT4G34555	AT4G34555	A9PAD1	'protein.synthesis.ribosomal protein.eukaryotic.40S subunit.S25'	AT4G34555	located in plasma membrane	GO:0003723|GO:0004518|GO:0005198|GO:0005840|GO:0006950|GO:0016740	RNA binding|nuclease activity|structural molecule activity|ribosome|response to stress|transferase activity	Molecular Function|Molecular Function|Molecular Function|Cellular Component|Biological Process|Molecular Function	EC:3.1.30|EC:3.1.26|EC:3.1.26.4	Acting on ester bonds|Acting on ester bonds|Ribonuclease H	Nuclear fragile X mental retardation-interacting protein 1, conserved domain|Ribosomal protein S25|Ribosomal protein S25|Ribosomal protein S25|Ribosomal protein S25|Ribosomal protein S25
Potra2n10c20275	2.4124	2.2741	3.0681	1.9941	2.0307	2.466	2.0805	2.9381	0.1195	0.2291	0.0648	0.0692	0.2884	0.1776	0.1525	0.1349	-0.8807	0	-0.4816	0.1037	0.1147	0.9542	-1.2982	0	-1.4024	0	-0.6248	0.0108	-1.147	0	Potri.010G237800	AT2G36290	AT2G36290	B9HVY1	'not assigned.unknown'	AT2G36290	located in extracellular region	GO:0005975|GO:0006091|GO:0006139|GO:0009056|GO:0009058|GO:0016740|GO:0016787	carbohydrate metabolic process|generation of precursor metabolites and energy|nucleobase-containing compound metabolic process|catabolic process|biosynthetic process|transferase activity|hydrolase activity	Biological Process|Biological Process|Biological Process|Biological Process|Biological Process|Molecular Function|Molecular Function	EC:2.3.1.38|EC:2.3.1.12	[Acyl-carrier-protein] S-acetyltransferase|Dihydrolipoyllysine-residue acetyltransferase	Alpha/Beta hydrolase fold|Alpha/beta hydrolase fold-1|Alpha/beta hydrolase fold-1|Alpha/beta hydrolase fold-1|Alpha/Beta hydrolase fold
Potra2n10c20290	5.5306	5.8108	6.9511	5.7741	5.3908	6.0115	5.7489	6.2763	0.1473	0.1193	0.2153	0.3228	0.3113	0.2931	0.2895	0.1211	-0.7218	0.0002	-0.6135	0.0045	0.726	0.0039	-0.5799	0.0304	-0.8193	0.004	-0.1731	0.6918	-0.5891	0.0256	Potri.010G236500	AT1G66240		A9PCL8		ATX1	, located in secretory vesicle	GO:0005488|GO:0006810|GO:0016020	binding|transport|membrane	Molecular Function|Biological Process|Cellular Component			Heavy metal-associated domain, HMA|Heavy metal-associated domain, HMA|Heavy metal-associated domain, HMA|Heavy metal-associated domain, HMA|Heavy metal-associated domain, HMA|Heavy metal-associated domain, HMA|Heavy metal-associated domain superfamily
Potra2n10c20294	5.169	4.6157	5.7004	5.3468	4.9415	4.9407	4.9372	5.6358	0.185	0.1588	0.0913	0.151	0.2353	0.2149	0.2673	0.0589	-0.548	0.0004	-0.9204	0	0.0384	0.9705	-0.2633	0.14	-0.7435	0.0001	-0.7097	0	-0.6606	0.0007	Potri.010G236100	AT5G22510	AT5G22510	B9HVZ6	'major CHO metabolism.degradation.sucrose.invertases.neutral'	INV-E	involved in sucrose catabolic process	GO:0005783|GO:0005975|GO:0009056|GO:0009507|GO:0009987|GO:0016787	endoplasmic reticulum|carbohydrate metabolic process|catabolic process|chloroplast|cellular process|hydrolase activity	Cellular Component|Biological Process|Biological Process|Cellular Component|Biological Process|Molecular Function	EC:3.2.1.97|EC:3.2.1.20|EC:3.2.1.26|EC:3.2.1.48	Endo-alpha-N-acetylgalactosaminidase|Alpha-glucosidase|Beta-fructofuranosidase|Sucrose alpha-glucosidase	Glycosyl hydrolase family 100|Glycosyl hydrolase family 100|Glycosyl hydrolase family 100|Six-hairpin glycosidase superfamily	GH100	PtNINV5	Sugar	Sucrose degradation	Geisler-Lee J, Geisler M, Coutinho PM, Segerman B, Nishikubo N, Takahashi J, Aspeborg H, Djerbi S, Master E, Andersson-Gunnerås S, Sundberg B, Karpinski S, Teeri TT, Kleczkowski LA, Henrissat B, Mellerowicz EJ ( 2006). Poplar Carbohydrate-Active Enzymes (CAZymes). Gene identification and expression analyses. Plant Physiol 140: 946-962.PMID:16415215	Geisler-Lee J, Geisler M, Coutinho PM, Segerman B, Nishikubo N, Takahashi J, Aspeborg H, Djerbi S, Master E, Andersson-Gunnerås S, Sundberg B, Karpinski S, Teeri TT, Kleczkowski LA, Henrissat B & Mellerowicz EJ ( 2006). Poplar Carbohydrate-Active Enzymes (CAZymes). Gene identification and expression analyses. Plant Physiol 140: 946-962.; PMID:16415215
Potra2n10c20301	3.8436	3.5605	4.3355	3.7608	3.8432	3.5652	3.71	4.2078	0.1573	0.1724	0.1318	0.0744	0.1855	0.0834	0.1236	0.0449	-0.4524	0.0075	-0.5956	0.003	0.1182	0.8726	-0.4882	0.0002	-0.4456	0.0088	-0.7269	0	-0.5298	0.0004	Potri.010G235600	AT3G52900	AT3G09980	B9HVZ9	'not assigned.unknown'	ACIP1, AT3G52900	involved in activation of innate immune response, located in cytoplasm	GO:0000166|GO:0006464|GO:0016301	nucleotide binding|cellular protein modification process|kinase activity	Molecular Function|Biological Process|Molecular Function	EC:2.7.11	Transferring phosphorus-containing groups	K Homology domain, type 1 superfamily|K Homology domain, type 1 superfamily|RAB6-interacting golgin|RAB6-interacting golgin|RAB6-interacting golgin
Potra2n10c20318	9.2984	9.134	9.9612	10.0228	8.8882	9.3524	9.7816	9.9945	0.1125	0.3132	0.1564	0.1243	0.211	0.0896	0.2598	0.1246	-0.745	0.0002	-0.7133	0.032	-0.037	0.9846	-0.0101	0.9791	-1.1426	0	-0.6728	0.0006	-0.1929	0.5905	Potri.010G234100	AT5G03760	AT5G03760	B9HUY9	'cell wall.cellulose synthesis'	ATCSLA09	located in Golgi apparatus	GO:0005794|GO:0008152|GO:0016020|GO:0016740	Golgi apparatus|metabolic process|membrane|transferase activity	Cellular Component|Biological Process|Cellular Component|Molecular Function			Nucleotide-diphospho-sugar transferases|Nucleotide-diphospho-sugar transferases|Nucleotide-diphospho-sugar transferases|Nucleotide-diphospho-sugar transferases|Nucleotide-diphospho-sugar transferases|Nucleotide-diphospho-sugar transferases	GT2	PtCSLA2	Mannan	Mannan biosynthesis	Geisler-Lee J, Geisler M, Coutinho PM, Segerman B, Nishikubo N, Takahashi J, Aspeborg H, Djerbi S, Master E, Andersson-Gunnerås S, Sundberg B, Karpinski S, Teeri TT, Kleczkowski LA, Henrissat B, Mellerowicz EJ ( 2006). Poplar Carbohydrate-Active Enzymes (CAZymes). Gene identification and expression analyses. Plant Physiol 140: 946-962.PMID:16415215	Suzuki S, Li LG, Sun YH, Chiang VL. 2006. The cellulose synthase gene superfamily and biochemical functions of xylem-specific cellulose synthase-like genes in Populus trichocarpa PLANT PHYSIOLOGY 142 (3): 1233-1245PMID:16950861
Potra2n10c20320	0.545	0.5615	0.6508	0.4461	0.1583	0.5344	0.5474	1.0978	0.1535	0.1831	0.1254	0.281	0.1583	0.1457	0.1849	0.1258	-1.8141	0.0355	-1.387	0.1509	-1.559	0.3594	-1.7637	0.138	-3.9246	0.0008	-1.935	0.0238	-1.7852	0.0537	Potri.010G233900	AT1G08230	AT1G08230	B9HL45	'transport.amino acids'	AT1G08230	located in plasma membrane	GO:0005215|GO:0005886|GO:0006810	transporter activity|plasma membrane|transport	Molecular Function|Cellular Component|Biological Process			Amino acid transporter, transmembrane domain|Amino acid transporter, transmembrane domain|Amino acid transporter, transmembrane domain
Potra2n10c20326	6.9851	5.6161	5.7633	7.1751	7.2295	5.9258	5.7244	5.6086	0.6245	0.4932	0.3047	0.7801	0.5848	0.4975	0.6506	0.1149	1.4751	0.0014	0.4957	0.4748	0.0736	0.9467	1.9502	0	1.8457	0	0.5275	0.2687	0.4798	0.2742	Potri.010G233200	AT3G52990	AT3G52990	B9HUY0	'lipid metabolism.FA synthesis and FA elongation.pyruvate kinase'	AT3G52990	has magnesium ion binding	GO:0005488|GO:0005737|GO:0005975|GO:0006091|GO:0006139|GO:0009056|GO:0009058|GO:0016301	binding|cytoplasm|carbohydrate metabolic process|generation of precursor metabolites and energy|nucleobase-containing compound metabolic process|catabolic process|biosynthetic process|kinase activity	Molecular Function|Cellular Component|Biological Process|Biological Process|Biological Process|Biological Process|Biological Process|Molecular Function	EC:2.7.1.40	Pyruvate kinase	Pyruvate kinase|Pyruvate kinase, insert domain superfamily|Pyruvate kinase, barrel|Pyruvate kinase, C-terminal|Pyruvate kinase, C-terminal domain superfamily|Pyruvate kinase-like domain superfamily|Pyruvate kinase|Pyruvate kinase|Pyruvate kinase|Pyruvate kinase, C-terminal domain superfamily|Pyruvate/Phosphoenolpyruvate kinase-like domain superfamily|Pyruvate kinase-like, insert domain superfamily
Potra2n10c20332	3.2065	3.2242	2.8298	3.1045	3.4479	3.261	3.0065	2.8615	0.1122	0.0323	0.0982	0.1163	0.1278	0.1018	0.1269	0.0678	0.4409	0.0636	0.4655	0.021	-0.0526	0.978	0.3283	0.2093	0.7187	0.0011	0.5107	0.0173	0.2077	0.4929	Potri.010G232500	AT3G10530	AT3G10530	B9HUX3	'cell.cycle'	AT3G10530	involved in maturation of SSU-rRNA from tricistronic rRNA transcript (SSU-rRNA	GO:0005515|GO:0005730|GO:0006139	protein binding|nucleolus|nucleobase-containing compound metabolic process	Molecular Function|Cellular Component|Biological Process			WD40/YVTN repeat-like-containing domain superfamily|WD40 repeat|WD40/YVTN repeat-like-containing domain superfamily|WD40/YVTN repeat-like-containing domain superfamily|WD repeat-containing protein WDR46/Utp7|WD40-repeat-containing domain|WD40 repeat|WD40-repeat-containing domain superfamily
Potra2n10c20338	3.6197	3.7086	3.337	3.3935	3.7368	3.5917	3.7217	3.1607	0.0792	0.0486	0.0676	0.0842	0.111	0.0938	0.163	0.0974	0.5395	0.0154	0.677	0.0014	0.161	0.8953	0.29	0.2999	0.6771	0.0044	0.5042	0.0324	0.6555	0.0159	Potri.010G231900	AT3G52170	AT3G52170	U5G1K9	'RNA.regulation of transcription.putative transcription regulator'	AT3G52170	involved in biological_process						Exocyst complex component Sec8/EXOC4|Exocyst complex component Sec8/EXOC4|Exocyst complex component Sec8/EXOC4|Exocyst complex component Sec8/EXOC4|Exocyst complex component Sec8/EXOC4|Exocyst complex component Sec8/EXOC4|Exocyst complex component Sec8/EXOC4
Potra2n10c20340	4.6639	4.8716	5.4942	5.026	4.719	5.0385	5.0258	5.485	0.1473	0.3355	0.1649	0.1548	0.1659	0.1435	0.1619	0.1151	-0.8693	0.0001	-0.4247	0.3063	0.008	0.9959	-0.5221	0.038	-0.842	0.0003	-0.4771	0.0491	-0.5025	0.0548	Potri.010G231600			B9HUW5	'not assigned.unknown'			GO:0005634|GO:0007049|GO:0009058|GO:0016043	nucleus|cell cycle|biosynthetic process|cellular component organization	Cellular Component|Biological Process|Biological Process|Biological Process			RNA-binding domain superfamily|RNA-binding domain superfamily|Cyclin-dependent protein kinase inhibitor SMR|Cyclin-dependent protein kinase inhibitor SMR
Potra2n10c20343	3.3898	2.5917	3.3915	3.0447	3.9162	3.4852	2.7965	3.2493	0.2467	0.185	0.2077	0.1865	0.3057	0.4246	0.4415	0.1442	0.0305	0.9466	-0.5025	0.0824	0.0709	0.9723	-0.1736	0.6003	0.6666	0.0059	0.3228	0.3574	-0.3756	0.3804								GO:0003677|GO:0005515|GO:0005634|GO:0016043	DNA binding|protein binding|nucleus|cellular component organization	Molecular Function|Molecular Function|Cellular Component|Biological Process			Armadillo-type fold|Armadillo-type fold|Armadillo-type fold
Potra2n10c20345	5.8017	5.2879	6.4949	5.4854	5.3503	5.5119	5.2486	6.5159	0.2861	0.3698	0.1369	0.3195	0.404	0.2571	0.4038	0.0606	-0.8079	0	-0.8884	0.0017	-0.047	0.9611	-0.9489	0	-1.2289	0	-0.9883	0	-1.1702	0	Potri.010G231000	AT3G52790	AT3G52790	B9HUV9	'cell wall.degradation'	AT3G52790	has molecular_function	GO:0016020	membrane	Cellular Component			LysM domain superfamily|LysM domain|LysM domain|LysM domain|LysM domain
Potra2n10c20350	3.0001	3.1065	2.9289	3.2429	3.5165	2.9357	3.1563	2.467	0.1629	0.1788	0.2633	0.1548	0.1685	0.179	0.2033	0.19	0.6552	0.1707	0.8721	0.0733	0.5922	0.7107	0.9575	0.0422	1.2656	0.0033	0.5435	0.2799	0.7951	0.1122	Potri.010G230366			U5FZG5	'not assigned.unknown'								Exocyst complex component Sec8/EXOC4|Exocyst complex component Sec8/EXOC4|Exocyst complex component Sec8/EXOC4|Exocyst complex component Sec8/EXOC4
Potra2n10c20354	0.1292	0.3179	0.8548	0.393	1.0387	0.4618	0.3559	0.7448	0.0791	0.1989	0.2316	0.1489	0.118	0.223	0.2506	0.1145	-3.7969	0.0085	-1.3811	0.3672	0.5336	0.9328	-1.6176	0.2403	0.8539	0.3752	-1.0801	0.4211	-1.1307	0.4817	Potri.010G230100	AT5G03610	AT5G03610	B9HUM3	'misc.GDSL-motif lipase'	AT5G03610	located in extracellular region	GO:0016787	hydrolase activity	Molecular Function			GDSL lipase/esterase|SGNH hydrolase superfamily|SGNH hydrolase superfamily|SGNH hydrolase superfamily|SGNH hydrolase superfamily
Potra2n10c20358	3.8395	3.6656	3.8283	3.6344	3.3274	3.5588	3.365	4.2528	0.0951	0.0725	0.0776	0.0863	0.0948	0.0573	0.1702	0.0493	-0.4847	0.0009	-0.6339	0	-0.4819	0.0102	-0.7101	0	-1.0708	0	-0.7942	0	-0.9844	0	Potri.010G229600	AT5G03530	AT5G03530	A9P9Z6	'signalling.G-proteins'	RABC2A	located in endomembrane system	GO:0000166|GO:0005794|GO:0006810|GO:0007165|GO:0016787	nucleotide binding|Golgi apparatus|transport|signal transduction|hydrolase activity	Molecular Function|Cellular Component|Biological Process|Biological Process|Molecular Function	EC:3.6.1.15	Nucleoside-triphosphate phosphatase	P-loop containing nucleoside triphosphate hydrolase|P-loop containing nucleoside triphosphate hydrolase|Small GTPase|Small GTP-binding protein domain|Small GTP-binding protein domain|Small GTP-binding protein domain|Small GTP-binding protein domain|Small GTP-binding protein domain|P-loop containing nucleoside triphosphate hydrolase
Potra2n10c20369	2.7846	2.9385	3.422	2.9202	3.0101	2.9939	2.9552	3.537	0.1406	0.1364	0.1696	0.0719	0.2561	0.1409	0.1366	0.0742	-0.8801	0	-0.8089	0.0004	-0.0936	0.9536	-0.8017	0	-0.5614	0.0452	-0.6461	0.0047	-0.7219	0.0016	Potri.010G228600	AT3G10420	AT3G10420		'protein.degradation'	SPD1	located in chloroplast intermembrane space	GO:0000166|GO:0009507|GO:0016787	nucleotide binding|chloroplast|hydrolase activity	Molecular Function|Cellular Component|Molecular Function			ATPase, AAA-type, core|ATPase, AAA-type, core|ATPase, AAA-type, core|ATPase, AAA-type, core|ATPase, AAA-type, core|ATPase, AAA-type, core|ATPase, AAA-type, core|ATPase, AAA-type, core|ATPase, AAA-type, core|ATPase, AAA-type, core|AAA domain-containing protein, R3H domain|P-loop containing nucleoside triphosphate hydrolase
Potra2n10c20373	2.0444	1.9145	2.2506	2.2513	2.1049	1.8316	2.1417	2.9041	0.1257	0.1975	0.105	0.1528	0.0623	0.2466	0.0714	0.0783	-1.2219	0	-1.3434	0.0001	-0.9313	0.002	-0.8839	0.0013	-1.1697	0	-1.4488	0.0001	-1.0928	0	Potri.010G228500	AT2G36840	AT2G36840	B9HUK7	'not assigned.unknown'	ACR10	located in nucleus						Chlorophyll A-B binding protein, plant|ACT domain-containing protein ACR1-12|ACT domain-containing protein ACR1-12|ACT domain-containing protein ACR1-12
Potra2n10c20374	0.9566	1.0002	0.4487	0.7629	1.0805	0.758	0.9966	0.3298	0.2008	0.0814	0.2857	0.2038	0.232	0.1608	0.345	0.1048	2.6764	0.0104	2.498	0.0102	0.8763	0.9333	1.888	0.204	2.9679	0.0056	1.7813	0.1549	2.1607	0.0885	Potri.010G228400	AT3G54940	AT3G54940	B9HUK6	'protein.degradation.cysteine protease'	AT3G54940	involved in proteolysis involved in cellular protein catabolic process	GO:0005576|GO:0005764|GO:0009056|GO:0009987|GO:0016787|GO:0019538	extracellular region|lysosome|catabolic process|cellular process|hydrolase activity|protein metabolic process	Cellular Component|Cellular Component|Biological Process|Biological Process|Molecular Function|Biological Process	EC:3.4.22	Acting on peptide bonds (peptidases)	Peptidase C1A, papain C-terminal|Cathepsin propeptide inhibitor domain (I29)|Peptidase C1A, papain C-terminal|Peptidase C1A, papain C-terminal|Peptidase C1A, papain C-terminal|Peptidase C1A, papain C-terminal|Cysteine peptidase, histidine active site|Cysteine peptidase, cysteine active site|Cysteine peptidase, asparagine active site|Papain-like cysteine endopeptidase|Papain-like cysteine peptidas…
Potra2n10c20383	3.0003	3.2718	2.6719	3.0701	3.2791	3.0254	3.1599	2.7605	0.1906	0.068	0.1514	0.0546	0.119	0.2015	0.1726	0.0943	0.4522	0.0354	0.4941	0.0183	-0.0484	0.9782	0.3554	0.1476	0.7244	0.0001	0.3493	0.168	0.4456	0.0448	Potri.010G227400	AT2G39170	AT2G39170	B9HUJ6	'not assigned.unknown'	AT2G39170	involved in biological_process	GO:0016020	membrane	Cellular Component			BLOC-1-related complex subunit 8|BLOC-1-related complex subunit 8|BLOC-1-related complex subunit 8|BLOC-1-related complex subunit 8|BLOC-1-related complex subunit 8|BLOC-1-related complex subunit 8
Potra2n10c20396	4.2149	4.5324	4.0498	4.334	3.986	4.2028	4.6647	3.929	0.1731	0.0816	0.1239	0.1883	0.1861	0.17	0.21	0.0925	0.4141	0.0264	0.5256	0.0018	0.1773	0.8231	0.4043	0.0539	0.1182	0.6249	0.2877	0.1275	0.7623	0.0001	Potri.010G226100	AT5G04270	AT5G04270	B9HUI5	'RNA.regulation of transcription.unclassified'	PAT15	involved in peptidyl-L-cysteine S-palmitoylation	GO:0005783|GO:0005794|GO:0006464|GO:0006810|GO:0009058|GO:0016020|GO:0016740	endoplasmic reticulum|Golgi apparatus|cellular protein modification process|transport|biosynthetic process|membrane|transferase activity	Cellular Component|Cellular Component|Biological Process|Biological Process|Biological Process|Cellular Component|Molecular Function	EC:2.3.1.225	Protein S-acyltransferase	Palmitoyltransferase, DHHC domain|Palmitoyltransferase, DHHC domain|Palmitoyltransferase, DHHC domain|Palmitoyltransferase, DHHC domain
Potra2n10c20397	5.7526	7.1057	5.8317	6.2002	5.6513	6.346	7.2851	5.4027	0.5513	0.232	0.399	0.4991	0.5949	0.5245	0.6616	0.2815	0.6619	0.0793	1.2453	0	0.5887	0.5804	0.6383	0.0657	0.4468	0.2482	0.8965	0.0029	1.8626	0	Potri.010G226000	AT2G39130	AT2G39130	B9HUI4	'transport.amino acids'	AT2G39130	has amino acid transmembrane transporter activity	GO:0005215|GO:0005773|GO:0005886|GO:0006810	transporter activity|vacuole|plasma membrane|transport	Molecular Function|Cellular Component|Cellular Component|Biological Process			Amino acid transporter, transmembrane domain|Amino acid transporter, transmembrane domain|Amino acid transporter, transmembrane domain|Amino acid transporter, transmembrane domain|Amino acid transporter, transmembrane domain|Amino acid transporter, transmembrane domain|Amino acid transporter, transmembrane domain
Potra2n10c20401	2.4008	2.3544	2.6841	2.4291	2.3177	2.4076	2.3973	3.2062	0.1339	0.1223	0.0778	0.1566	0.0735	0.0888	0.2007	0.0902	-1.051	0	-1.202	0	-0.6948	0.0322	-1.0358	0.0002	-1.2015	0	-1.0851	0	-1.0849	0.0003	Potri.010G225300	AT2G39110	AT2G39110	B9HUI0	'protein.postranslational modification.kinase.receptor like cytoplasmatic kinase VII'	PBL38	located in Golgi apparatus	GO:0000166|GO:0006464|GO:0016301	nucleotide binding|cellular protein modification process|kinase activity	Molecular Function|Biological Process|Molecular Function	EC:2.7.10|EC:2.7.10.2	Transferring phosphorus-containing groups|Non-specific protein-tyrosine kinase	Protein kinase domain|Protein kinase domain|Protein kinase domain|Protein kinase domain|Protein kinase domain|Protein kinase domain|Protein kinase domain|Protein kinase domain|Protein kinase domain|Protein kinase domain|Protein kinase-like domain superfamily
Potra2n10c20408	1.8726	1.4615	0.3184	1.8127	2.2801	1.0912	1.0715	0	0.366	0.4144	0.1181	0.8293	0.3982	0.4068	0.4513	0	7.5362	0	6.9513	0.0108	2.5773		7.8236	0.05	8.3023	0	6.4897	0.0269	6.3716	0.1286	Potri.010G224600	AT3G60750	AT3G60750	B9HUH2	'PS.calvin cycle.transketolase'	TKL1	involved in pentose-phosphate shunt	GO:0006091|GO:0016740	generation of precursor metabolites and energy|transferase activity	Biological Process|Molecular Function	EC:2.2.1.1|EC:2.2.1.3	Transketolase|Formaldehyde transketolase	Transketolase, N-terminal|Transketolase, bacterial-like|Transketolase, bacterial-like|Transketolase, C-terminal domain|Transketolase-like, pyrimidine-binding domain|Transketolase C-terminal/Pyruvate-ferredoxin oxidoreductase domain II|Transketolase C-terminal/Pyruvate-ferredoxin oxidoreductase domain II|Transketolase C-terminal/Pyruvate-ferredoxin oxidoreductase domain II|Transketolase family|Tra…
Potra2n10c20410	9.3777	8.8992	9.5284	9.3896	8.9484	9.1162	9.1182	9.5961	0.2042	0.1219	0.1104	0.1103	0.2454	0.1537	0.2112	0.0724	-0.2966	0.046	-0.5499	0	-0.1174	0.6833	-0.166	0.2094	-0.7071	0	-0.4618	0.0001	-0.414	0.0018	Potri.010G224300	AT5G03300	AT5G03300	A9PBT7	'nucleotide metabolism.salvage.nucleoside kinases.adenosine kinase'	ADK2	located in plasma membrane	GO:0005634|GO:0005829|GO:0006139|GO:0009058|GO:0016301	nucleus|cytosol|nucleobase-containing compound metabolic process|biosynthetic process|kinase activity	Cellular Component|Cellular Component|Biological Process|Biological Process|Molecular Function	EC:2.7.1.20	Adenosine kinase	Adenosine kinase|Ribokinase-like|Ribokinase-like|Carbohydrate kinase PfkB|Carbohydrate kinase PfkB|Carbohydrate kinase PfkB|Carbohydrate kinase PfkB|Carbohydrate/puine kinase, PfkB, conserved site|Carbohydrate/puine kinase, PfkB, conserved site|Ribokinase-like
Potra2n10c20411	9.9798	9.1921	10.5424	9.8211	9.3979	9.8665	9.9353	10.4378	0.2245	0.3244	0.1322	0.3388	0.3051	0.2297	0.181	0.1223	-0.5695	0	-0.8544	0.0005	0.0251	0.976	-0.4965	0.003	-1.0839	0	-0.5167	0.0038	-0.4232	0.0001	Potri.010G224100	AT2G37040	AT2G37040	B2Z6R1	'secondary metabolism.phenylpropanoids.lignin biosynthesis.PAL'	PAL1	involved in L-phenylalanine catabolic process	GO:0003824|GO:0005737|GO:0009056|GO:0009058|GO:0009987|GO:0019748	catalytic activity|cytoplasm|catabolic process|biosynthetic process|cellular process|secondary metabolic process	Molecular Function|Cellular Component|Biological Process|Biological Process|Biological Process|Biological Process	EC:4.3.1.24|EC:4.3.1.25	Phenylalanine ammonia-lyase|Phenylalanine/tyrosine ammonia-lyase	Phenylalanine ammonia-lyase|Fumarase/histidase, N-terminal|Aromatic amino acid lyase|Aromatic amino acid lyase|Phenylalanine ammonia-lyase, shielding domain superfamily|Phenylalanine ammonia-lyase, shielding domain superfamily|Phenylalanine ammonia-lyase, shielding domain superfamily|Phenylalanine ammonia-lyase, shielding domain superfamily|Phenylalanine ammonia-lyase, shielding domain superfamil…
Potra2n10c20416	1.4074	1.9094	2.3447	1.7942	1.3134	1.7124	1.5692	1.9629	0.1511	0.1015	0.1565	0.0627	0.1189	0.1765	0.2179	0.0918	-1.0313	0.0132	0.0787	0.8745	0.57	0.4223	-0.2561	0.578	-1.3707	0	-0.3551	0.477	-0.5785	0.2666	Potri.010G223900	AT5G04220	AT5G04220	B9HUG5	'signalling.calcium'	SYTC	located in endoplasmic reticulum	GO:0005783|GO:0006810|GO:0008289|GO:0016020	endoplasmic reticulum|transport|lipid binding|membrane	Cellular Component|Biological Process|Molecular Function|Cellular Component			Ribokinase-like|C2 domain|Synaptotagmin, SMP domain|C2 domain superfamily|C2 domain superfamily|C2 domain|C2 domain|C2 domain|C2 domain|C2 domain|C2 domain|Synaptotagmin-like mitochondrial-lipid-binding domain|Synaptotagmin-like mitochondrial-lipid-binding domain|Synaptotagmin-like mitochondrial-lipid-binding domain|Synaptotagmin-like mitochondrial-lipid-binding domain
Potra2n10c20418	5.578	6.0907	5.2422	5.7425	5.5839	5.8471	5.8652	5.3481	0.1756	0.2187	0.1435	0.3581	0.0758	0.2082	0.2414	0.0984	0.3319	0.0674	0.6093	0.0067	-0.0681	0.9508	0.3669	0.1648	0.2757	0.1079	0.5378	0.008	0.4735	0.0082	Potri.010G223766	AT2G38970	AT3G54780	B9GY46	'protein.degradation.ubiquitin.E3.RING'		located in plasma membrane, located in extracellular region	GO:0016301	kinase activity	Molecular Function			Zinc finger, RING-type|VWA-Hint protein, Vwaint domain|von Willebrand factor, type A|von Willebrand factor A-like domain superfamily|Zinc finger, RING/FYVE/PHD-type|Zinc finger, RING/FYVE/PHD-type|Zinc finger, RING/FYVE/PHD-type|Zinc finger, RING/FYVE/PHD-type|Zinc finger, RING/FYVE/PHD-type|Zinc finger, RING/FYVE/PHD-type|Zinc finger, RING/FYVE/PHD-type|Zinc finger, RING-type|von Willebrand fact…
Potra2n10c20424	6.1448	6.6113	6.7003	6.1113	6.3545	6.601	6.7517	6.6761	0.1806	0.1589	0.0586	0.2692	0.2228	0.1204	0.1825	0.061	-0.4886	0.0106	-0.0108	0.972	0.0217	0.9842	-0.597	0.0054	-0.2854	0.1968	-0.0746	0.7325	0.0735	0.7758	Potri.010G223200	AT4G30080		B9HUF7		ARF16	, involved in root cap development	GO:0003677|GO:0005515|GO:0005634|GO:0006139|GO:0007165|GO:0007275|GO:0009058|GO:0009719|GO:0016787|GO:0042221	DNA binding|protein binding|nucleus|nucleobase-containing compound metabolic process|signal transduction|multicellular organism development|biosynthetic process|response to endogenous stimulus|hydrolase activity|response to chemical	Molecular Function|Molecular Function|Cellular Component|Biological Process|Biological Process|Biological Process|Biological Process|Biological Process|Molecular Function|Biological Process			B3 DNA binding domain|B3 DNA binding domain|Auxin response factor|DNA-binding pseudobarrel domain superfamily|DNA-binding pseudobarrel domain superfamily|DNA-binding pseudobarrel domain superfamily|DNA-binding pseudobarrel domain superfamily|DNA-binding pseudobarrel domain superfamily|DNA-binding pseudobarrel domain superfamily|B3 DNA binding domain|PB1 domain|B3 DNA binding domain|DNA-binding ps…
Potra2n10c20429	8.9674	8.1319	9.1868	8.6839	8.9164	8.6757	8.3759	9.2934	0.3052	0.2426	0.217	0.2764	0.3918	0.3867	0.4624	0.1176	-0.4445	0.0193	-0.8661	0	-0.1835	0.6605	-0.5099	0.0031	-0.4536	0.0253	-0.5729	0.0043	-0.7555	0.0015	Potri.010G222700	AT3G54820	AT2G37170	A9P7U3	'transport.Major Intrinsic Proteins.PIP'	PIP2B	involved in transmembrane transport	GO:0005215|GO:0005886|GO:0005975|GO:0006629|GO:0006810|GO:0009056|GO:0009987|GO:0016787|GO:0030246	transporter activity|plasma membrane|carbohydrate metabolic process|lipid metabolic process|transport|catabolic process|cellular process|hydrolase activity|carbohydrate binding	Molecular Function|Cellular Component|Biological Process|Biological Process|Biological Process|Biological Process|Biological Process|Molecular Function|Molecular Function	EC:3.2.1.23	Beta-galactosidase	Major intrinsic protein|Major intrinsic protein|Major intrinsic protein|Aquaporin-like|Aquaporin transporter|Aquaporin transporter|Major intrinsic protein, conserved site|Major intrinsic protein|Aquaporin-like
Potra2n10c20440	8.5602	8.1893	8.7688	8.3708	8.2537	8.257	8.2426	8.8151	0.1469	0.107	0.0408	0.111	0.1788	0.1342	0.1831	0.0375	-0.3066	0.0051	-0.513	0	-0.0673	0.8186	-0.415	0	-0.5995	0	-0.5475	0	-0.5233	0	Potri.010G221500	AT2G28880	AT2G28880	B9HUE3	'amino acid metabolism.synthesis.aromatic aa.tryptophan.anthranilate synthase'	emb1997	located in cytoplasm	GO:0005737|GO:0009058|GO:0009987|GO:0016740	cytoplasm|biosynthetic process|cellular process|transferase activity	Cellular Component|Biological Process|Biological Process|Molecular Function	EC:4.1.3.27|EC:2.6.1.85|EC:4.2.3.5	Anthranilate synthase|Aminodeoxychorismate synthase|Chorismate synthase	null|null|null|Anthranilate synthase component I, N-terminal|ADC synthase|Glutamine amidotransferase|Aminodeoxychorismate synthase, component I|Chorismate-utilising enzyme, C-terminal|Chorismate-utilising enzyme, C-terminal|Chorismate-utilising enzyme, C-terminal|Glutamine amidotransferase|Glutamine amidotransferase|ADC synthase|Class I glutamine amidotransferase-like
Potra2n10c20444	7.2996	7.7944	6.8324	7.1004	7.7384	7.2716	7.5394	6.3509	0.1581	0.1198	0.046	0.1133	0.0508	0.1786	0.2251	0.0738	1.0274	0	1.3493	0	0.4997	0.001	0.7325	0	1.4147	0	0.9536	0	1.1864	0	Potri.010G221100	AT3G54890	AT3G54890	B9HUE0	'PS.lightreaction.photosystem II.LHC-II'	LHCA1	located in chloroplast envelope	GO:0005488|GO:0006091|GO:0006464|GO:0009416|GO:0009507|GO:0009579|GO:0015979|GO:0016020	binding|generation of precursor metabolites and energy|cellular protein modification process|response to light stimulus|chloroplast|thylakoid|photosynthesis|membrane	Molecular Function|Biological Process|Biological Process|Biological Process|Cellular Component|Cellular Component|Biological Process|Cellular Component			Chlorophyll A-B binding protein|Chlorophyll a/b binding domain superfamily|Chlorophyll A-B binding protein, plant|Chlorophyll A-B binding protein, plant|Chlorophyll A-B binding protein, plant|Chlorophyll A-B binding protein, plant|Chlorophyll A-B binding protein, plant
Potra2n10c20485	4.9348	4.8753	5.0709	4.8713	4.9874	4.8601	4.9553	5.5339	0.0794	0.2903	0.1114	0.0697	0.3487	0.0989	0.1245	0.1106	-0.6499	0.0009	-0.4986	0.1635	-0.5034	0.14	-0.7133	0.0005	-0.5256	0.1116	-0.7238	0.0002	-0.6106	0.0079	Potri.010G216200	AT2G28550		B9HU09	'hormone metabolism.ethylene.signal transduction'	RAP2.7	, has protein binding	GO:0003677|GO:0003700|GO:0005634|GO:0006139|GO:0009058	DNA binding|DNA-binding transcription factor activity|nucleus|nucleobase-containing compound metabolic process|biosynthetic process	Molecular Function|Molecular Function|Cellular Component|Biological Process|Biological Process			AP2/ERF domain|AP2/ERF domain|AP2/ERF domain superfamily|AP2/ERF domain superfamily|AP2/ERF domain superfamily|AP2/ERF domain superfamily|AP2/ERF domain superfamily|AP2/ERF domain superfamily|AP2/ERF domain superfamily|AP2/ERF domain superfamily|AP2/ERF domain superfamily|AP2/ERF domain superfamily|AP2/ERF domain|AP2/ERF domain|AP2/ERF domain|AP2/ERF domain|DNA-binding domain superfamily|DNA-bind…
Potra2n10c20498	4.8221	4.7318	5.1055	4.7704	4.5029	4.7915	4.7024	5.1245	0.0945	0.079	0.086	0.0909	0.0692	0.0836	0.1277	0.0659	-0.3754	0.0025	-0.3236	0.0229	-0.0456	0.9685	-0.3511	0.0138	-0.7062	0	-0.3499	0.0094	-0.4115	0.0078	Potri.010G214700	AT3G12620	AT3G12620	B9HTZ6	'protein.postranslational modification'	PP2C.D3	has protein threonine phosphatase activity	GO:0005623|GO:0006464|GO:0016020|GO:0016787	cell|cellular protein modification process|membrane|hydrolase activity	Cellular Component|Biological Process|Cellular Component|Molecular Function	EC:3.1.3.16	Protein-serine/threonine phosphatase
Potra2n10c20499	2.9905	2.8454	3.062	2.6458	2.7077	2.7979	2.8173	3.1147	0.1778	0.124	0.0857	0.0634	0.1045	0.1383	0.0922	0.0793	-0.1691	0.6289	-0.2752	0.3468	-0.0971	0.951	-0.6318	0.0074	-0.5482	0.0233	-0.399	0.131	-0.3738	0.1451	Potri.010G214600	AT4G08790		B9HTZ5		NIT1	, involved in response to cadmium ion	GO:0008152|GO:0016740|GO:0016787	metabolic process|transferase activity|hydrolase activity	Biological Process|Molecular Function|Molecular Function	EC:3.5.5.1	Nitrilase	Carbon-nitrogen hydrolase|Carbon-nitrogen hydrolase superfamily|Carbon-nitrogen hydrolase superfamily|Carbon-nitrogen hydrolase superfamily|Carbon-nitrogen hydrolase|Carbon-nitrogen hydrolase|Carbon-nitrogen hydrolase superfamily
Potra2n10c20501	4.8732	4.4703	5.1351	4.8481	4.7397	5.0411	4.4278	5.1682	0.2713	0.1171	0.1311	0.0834	0.2207	0.1792	0.2815	0.0784	-0.375	0.1404	-0.65	0.0001	-0.078	0.9452	-0.3424	0.0647	-0.4982	0.0125	-0.1277	0.5842	-0.7206	0.0018	Potri.010G214300	AT3G55060	AT3G55060	B9HTZ2	'DNA.synthesis/chromatin structure'	AT3G55060	located in cytoplasm						Jas TPL-binding domain|Jas TPL-binding domain|Jas TPL-binding domain|Jas TPL-binding domain|Jas TPL-binding domain|Jas TPL-binding domain|Jas TPL-binding domain|Jas TPL-binding domain|Jas TPL-binding domain|Jas TPL-binding domain|Jas TPL-binding domain|Jas TPL-binding domain|Jas TPL-binding domain|Jas TPL-binding domain|Jas TPL-binding domain|Jas TPL-binding domain|Jas TPL-binding domain
Potra2n10c20512	0.9563	0.6835	1.7817	0.9185	0.7342	1.479	0.7578	1.9991	0.198	0.2077	0.1489	0.2329	0.1532	0.1152	0.276	0.1343	-2.176	0.0001	-2.6788	0	-0.4307	0.8207	-2.3535	0.0002	-2.9994	0	-0.9845	0.0319	-2.6109	0	Potri.008G047900	AT5G13580	AT3G55090	B9HTY6	'transport.ABC transporters and multidrug resistance systems'	ABCG16, ABCG6	located in plasma membrane, involved in organic acid transmembrane transport	GO:0000166|GO:0005215|GO:0005886|GO:0006810|GO:0016787	nucleotide binding|transporter activity|plasma membrane|transport|hydrolase activity	Molecular Function|Molecular Function|Cellular Component|Biological Process|Molecular Function	EC:3.6.1.3|EC:3.6.1.15	Adenosinetriphosphatase|Nucleoside-triphosphate phosphatase	ABC-2 type transporter|ABC transporter-like|ABC transporter-like|ABC transporter-like|ABC transporter-like|ABC transporter-like|ABC transporter, conserved site|ABC transporter-like|P-loop containing nucleoside triphosphate hydrolase
Potra2n10c20525	2.2079	2.1301	2.4677	2.0335	2.4005	1.9554	2.1161	2.6737	0.0864	0.1813	0.1272	0.0781	0.2838	0.1766	0.1061	0.059	-0.7139	0.0008	-0.621	0.0536	-0.3128	0.6847	-0.9442	0.0001	-0.3848	0.3141	-1.0511	0.0001	-0.806	0.0014	Potri.010G212000	AT2G39430	AT2G39430	B9HTW9	'stress.biotic.PR-proteins'		located in extracellular region						Dirigent protein|Dirigent protein|Dirigent protein|Dirigent protein|Dirigent protein|Dirigent protein|Dirigent protein|Dirigent protein|Dirigent protein
Potra2n10c20529	0.3082	0.8217	0.5483	0.4515	0.6128	0.3246	0.3263	0.1806	0.137	0.0898	0.1394	0.261	0.3725	0.1448	0.1916	0.0683	1.3575		3.4198	0.0068	2.3819		2.776		3.6895	0.0579	1.5994		1.8504		Potri.010G211500	AT3G55240		U5G530	'not assigned.unknown'	AT3G55240	, involved in developmental process	GO:0016020|GO:0016787|GO:0019538	membrane|hydrolase activity|protein metabolic process	Cellular Component|Molecular Function|Biological Process			Conserved hypothetical protein CHP01589, plant|Conserved hypothetical protein CHP01589, plant|Conserved hypothetical protein CHP01589, plant|Conserved hypothetical protein CHP01589, plant|Conserved hypothetical protein CHP01589, plant
Potra2n10c20535	4.8086	4.9698	5.2337	5.0962	5.0893	5.1176	4.982	5.4526	0.1428	0.1291	0.0595	0.0066	0.1148	0.1506	0.0945	0.0448	-0.6375	0	-0.4344	0.0073	-0.227	0.3385	-0.3781	0.0005	-0.3696	0.0103	-0.3242	0.0786	-0.5073	0.0001	Potri.010G210900	AT3G06110	AT3G55270	B9HTN8	'protein.postranslational modification'	MKP1, MKP2	involved in inactivation of MAPK activity, involved in negative regulation of MAP kinase activity	GO:0005515|GO:0006464|GO:0016301|GO:0016787	protein binding|cellular protein modification process|kinase activity|hydrolase activity	Molecular Function|Biological Process|Molecular Function|Molecular Function	EC:3.1.3.16|EC:3.1.3.48	Protein-serine/threonine phosphatase|Protein-tyrosine-phosphatase	ADF-H/Gelsolin-like domain superfamily|Dual specificity phosphatase, catalytic domain|Protein-tyrosine phosphatase-like|Protein-tyrosine phosphatase-like|Protein-tyrosine phosphatase-like|Protein-tyrosine phosphatase-like|Protein-tyrosine phosphatase-like|Protein-tyrosine phosphatase-like|Protein-tyrosine phosphatase-like|Protein-tyrosine phosphatase-like|Protein-tyrosine phosphatase-like|Protein…
Potra2n10c20538	5.4982	5.6372	4.7327	5.1067	5.4005	4.7594	4.1725	4.0191	0.0664	0.2696	0.2327	0.2844	0.3292	0.1747	0.4717	0.1008	1.5937	0	1.7638	0	0.825	0.0071	1.1304	0	1.5287	0	0.8164	0.0004	0.3222	0.5307	Potri.010G210800	AT5G01150	AT3G09110	U5FZJ2	'not assigned.unknown'	AT3G09110, AT5G01150	has molecular_function						Protein of unknown function DUF674|Protein of unknown function DUF674|Protein of unknown function DUF674
Potra2n10c20546	2.7788	3.2887	2.3097	2.4469	2.7533	2.7506	3.1339	2.5891	0.1724	0.2109	0.0747	0.3525	0.0882	0.2197	0.1322	0.0905	0.3641	0.1667	0.6609	0.0182	-0.377	0.5769	-0.2848	0.5314	0.2546	0.3396	0.2545	0.5148	0.6591	0.0061	Potri.010G210200	AT3G55330	AT3G55330	B9HTN3	'PS.lightreaction.photosystem II.PSII polypeptide subunits'	PPL1	located in chloroplast thylakoid lumen	GO:0005488|GO:0009579|GO:0015979|GO:0016020	binding|thylakoid|photosynthesis|membrane	Molecular Function|Cellular Component|Biological Process|Cellular Component			PsbP, C-terminal|Mog1/PsbP, alpha/beta/alpha sandwich|Mog1/PsbP, alpha/beta/alpha sandwich|Mog1/PsbP, alpha/beta/alpha sandwich|Mog1/PsbP, alpha/beta/alpha sandwich
Potra2n10c20549	6.2147	6.2172	6.4595	6.207	6.7194	6.4277	6.5614	6.8384	0.0695	0.0796	0.1847	0.112	0.1886	0.1694	0.1576	0.1073	-0.693	0	-0.5648	0.0024	-0.4339	0.1824	-0.6349	0.0015	-0.1867	0.3917	-0.3941	0.0758	-0.2592	0.3262	Potri.010G209900	AT4G01470	AT4G01470	A9PCF5	'transport.Major Intrinsic Proteins.TIP'		involved in water transport	GO:0005215|GO:0005773|GO:0006810|GO:0016020	transporter activity|vacuole|transport|membrane	Molecular Function|Cellular Component|Biological Process|Cellular Component			Major intrinsic protein|Aquaporin-like|Major intrinsic protein|Major intrinsic protein|Aquaporin transporter|Major intrinsic protein, conserved site|Major intrinsic protein|Aquaporin-like
Potra2n10c20552	2.5555	2.3977	2.3753	2.3656	2.7585	2.5943	2.5484	2.1577	0.0381	0.1207	0.1369	0.1705	0.0797	0.1188	0.1714	0.0614	0.573	0.0098	0.379	0.242	0.3414	0.7393	0.3529	0.3337	0.8694	0.0002	0.6592	0.0129	0.5912	0.0664	Potri.010G209700	AT3G55340	AT3G55340	U5G511	'RNA.RNA binding'	PHIP1	has zinc ion binding	GO:0003723|GO:0005730	RNA binding|nucleolus	Molecular Function|Cellular Component			WD40-repeat-containing domain superfamily|Nucleotide-binding alpha-beta plait domain superfamily|RNA recognition motif domain|Zinc finger, CCHC-type|Zinc finger, CCHC-type|Nucleotide-binding alpha-beta plait domain superfamily|Nucleotide-binding alpha-beta plait domain superfamily|Nucleotide-binding alpha-beta plait domain superfamily|Nucleotide-binding alpha-beta plait domain superfamily|Nucleot…
Potra2n10c20556	7.4596	7.8036	7.0404	7.5113	7.2739	7.3815	7.7629	6.9403	0.1922	0.1091	0.1396	0.121	0.1885	0.2782	0.265	0.0685	0.6253	0	0.7181	0	0.1487	0.5826	0.5423	0	0.397	0.0022	0.452	0.0127	0.7768	0	Potri.010G209300	AT5G13660	AT5G13660	B9HTM5	'RNA.regulation of transcription.PHD finger transcription factor'	AT5G13660	located in nucleus	GO:0003677|GO:0003682|GO:0005515|GO:0005634|GO:0006139|GO:0009058|GO:0016020	DNA binding|chromatin binding|protein binding|nucleus|nucleobase-containing compound metabolic process|biosynthetic process|membrane	Molecular Function|Molecular Function|Molecular Function|Cellular Component|Biological Process|Biological Process|Cellular Component			Jas TPL-binding domain|Jas TPL-binding domain|Jas TPL-binding domain|Jas TPL-binding domain|Jas TPL-binding domain|Jas TPL-binding domain|Jas TPL-binding domain
Potra2n10c20557	4.5181	4.9088	4.5603	6.2933	6.1039	4.7221	5.1047	4.7796	0.4752	0.2586	0.1864	0.3501	0.1672	0.2511	0.4014	0.1217	0.0415	0.9466	0.0253	0.9565	-0.1427	0.9125	1.6703	0	1.4693	0	-0.0836	0.7241	0.317	0.3189	Potri.010G209200	AT2G39510	AT2G39510	B9HTM4	'development.unspecified'	UMAMIT14	located in plasma membrane	GO:0003824|GO:0005215|GO:0005488|GO:0005737|GO:0005886|GO:0006091|GO:0006810|GO:0009056	catalytic activity|transporter activity|binding|cytoplasm|plasma membrane|generation of precursor metabolites and energy|transport|catabolic process	Molecular Function|Molecular Function|Molecular Function|Cellular Component|Cellular Component|Biological Process|Biological Process|Biological Process	EC:1.2.4.2	Oxoglutarate dehydrogenase (succinyl-transferring)	EamA domain|EamA domain|WAT1-related protein|WAT1-related protein|WAT1-related protein
Potra2n10c20562	2.3106	2.1898	3.4717	3.1027	1.9897	2.3174	2.2948	3.1637	0.1891	0.2707	0.2013	0.1553	0.1566	0.1715	0.1758	0.0624	-1.1664	0	-1.057	0.0043	0.3593	0.5522	-0.0438	0.9055	-1.6813	0	-1.1025	0	-1.1382	0	Potri.010G208800			B9HTM1	'not assigned.unknown'								Protein of unknown function DUF966
Potra2n10c20563	6.4849	6.5721	6.2291	6.2535	6.5919	6.4455	6.3475	5.9891	0.0607	0.1316	0.1192	0.1395	0.1456	0.1081	0.1279	0.0631	0.476	0	0.6224	0.0003	0.2363	0.5568	0.2686	0.1581	0.5975	0.0001	0.4779	0.001	0.3836	0.0296	Potri.008G051900	AT1G07770	AT5G59850	A9PC19	'protein.synthesis.ribosomal protein.eukaryotic.40S subunit.S15A'	AT5G59850, RPS15A	located in chloroplast, located in vacuolar membrane	GO:0005198|GO:0005840|GO:0006412	structural molecule activity|ribosome|translation	Molecular Function|Cellular Component|Biological Process			C2 domain|C2 domain|Ribosomal protein S8|Ribosomal protein S8|Ribosomal protein S8|Ribosomal protein S8|Ribosomal protein S8|Ribosomal protein S8 superfamily
Potra2n10c20570	3.2811	3.3285	3.1893	3.1601	3.3755	3.2297	3.1161	2.9194	0.0703	0.0709	0.0476	0.0388	0.0902	0.0921	0.1406	0.0888	0.4071	0.0634	0.609	0.0048	0.2824	0.651	0.3163	0.2282	0.5442	0.0217	0.3915	0.1019	0.2878	0.3634	Potri.010G208000	AT5G02530	AT5G02530	B9HTL2	'RNA.RNA binding'	ALY2	located in plasma membrane	GO:0003723	RNA binding	Molecular Function			RNA recognition motif domain|Chromatin target of PRMT1 protein, C-terminal|Nucleotide-binding alpha-beta plait domain superfamily|Nucleotide-binding alpha-beta plait domain superfamily|Nucleotide-binding alpha-beta plait domain superfamily|Nucleotide-binding alpha-beta plait domain superfamily|Nucleotide-binding alpha-beta plait domain superfamily|Nucleotide-binding alpha-beta plait domain superf…
Potra2n10c20573	1.5415	1.9374	2.2054	1.6827	1.8465	1.9189	2.2172	2.0735	0.0782	0.2717	0.108	0.1377	0.1533	0.128	0.0694	0.0871	-0.8766	0.0022	-0.1727	0.8043	0.262	0.8293	-0.7513	0.029	-0.3073	0.4278	-0.2443	0.5392	0.1832	0.6315	Potri.010G207800	AT1G65520	AT1G65520	B9HTL0	'lipid metabolism.lipid degradation.beta-oxidation.enoyl CoA hydratase'	ECI1	has carnitine racemase activity	GO:0003824|GO:0005777|GO:0006629|GO:0009056|GO:0009058|GO:0009987	catalytic activity|peroxisome|lipid metabolic process|catabolic process|biosynthetic process|cellular process	Molecular Function|Cellular Component|Biological Process|Biological Process|Biological Process|Biological Process	EC:5.3.3.8|EC:4.2.1.17	Delta(3)-Delta(2)-enoyl-CoA isomerase|Enoyl-CoA hydratase	Enoyl-CoA hydratase/isomerase|Enoyl-CoA hydratase/isomerase|Enoyl-CoA hydratase/isomerase|Enoyl-CoA hydratase/isomerase|Enoyl-CoA hydratase/isomerase|ClpP/crotonase-like domain superfamily
Potra2n10c20582	3.4252	3.7662	3.2496	3.4969	3.4969	3.5692	3.6208	3.2608	0.1174	0.0655	0.1239	0.0978	0.1552	0.1903	0.1144	0.0455	0.2251	0.3152	0.6428	0	0.0003	0.9997	0.3029	0.1283	0.3114	0.174	0.3824	0.1322	0.4348	0.0245	Potri.010G206900	AT2G27490	AT2G27490		'not assigned.unknown'	ATCOAE	has dephospho-CoA kinase activity	GO:0000166|GO:0006139|GO:0009058|GO:0016020|GO:0016301	nucleotide binding|nucleobase-containing compound metabolic process|biosynthetic process|membrane|kinase activity	Molecular Function|Biological Process|Biological Process|Cellular Component|Molecular Function	EC:2.7.1.24	Dephospho-CoA kinase	Dephospho-CoA kinase|Dephospho-CoA kinase|Dephospho-CoA kinase|Dephospho-CoA kinase|Dephospho-CoA kinase|Dephospho-CoA kinase|Dephospho-CoA kinase|Dephospho-CoA kinase|P-loop containing nucleoside triphosphate hydrolase
Potra2n10c20585	4.1078	3.3909	4.3897	4.0185	4.7078	5.0816	3.6755	4.3005	0.2694	0.2813	0.3377	0.5032	0.0798	0.4845	0.4386	0.1991	-0.4249	0.0097	-0.5052	0.0286	0.011	0.9946	-0.1103	0.748	0.3568	0.1217	0.9185	0	-0.4648	0.1356	Potri.010G206600	AT3G12580	AT3G12580	B9HTJ7	'stress.abiotic.heat'	HSP70	has ubiquitin protein ligase binding	GO:0000166|GO:0005515|GO:0005634|GO:0005794|GO:0005829|GO:0005886|GO:0006950|GO:0009605|GO:0009607|GO:0009628|GO:0009987|GO:0016787|GO:0042221	nucleotide binding|protein binding|nucleus|Golgi apparatus|cytosol|plasma membrane|response to stress|response to external stimulus|response to biotic stimulus|response to abiotic stimulus|cellular process|hydrolase activity|response to chemical	Molecular Function|Molecular Function|Cellular Component|Cellular Component|Cellular Component|Cellular Component|Biological Process|Biological Process|Biological Process|Biological Process|Biological Process|Molecular Function|Biological Process	EC:3.6.1.3|EC:3.6.1.15	Adenosinetriphosphatase|Nucleoside-triphosphate phosphatase	Ribonuclease H-like superfamily|Heat shock protein 70 family|Heat shock protein 70 family|Heat shock protein 70 family|Heat shock protein 70kD, C-terminal domain superfamily|Heat shock protein 70kD, C-terminal domain superfamily|Heat shock protein 70kD, C-terminal domain superfamily|Heat shock protein 70kD, peptide-binding domain superfamily|Heat shock protein 70kD, peptide-binding domain superfa…
Potra2n10c20586	6.1571	6.166	6.5626	6.2725	5.9243	6.4313	6.3384	6.64	0.0653	0.1211	0.0357	0.0079	0.1954	0.0553	0.1048	0.016	-0.4953	0	-0.4255	0.0014	-0.0772	0.772	-0.3787	0	-0.6902	0	-0.209	0.0078	-0.2885	0.0132	Potri.010G206400	AT3G12570	AT3G12570	B9NBF2	'stress.abiotic'		located in chloroplast envelope	GO:0006950|GO:0009507|GO:0009628	response to stress|chloroplast|response to abiotic stimulus	Biological Process|Cellular Component|Biological Process			Nucleotide-diphospho-sugar transferases|Nucleotide-diphospho-sugar transferases|Nucleotide-diphospho-sugar transferases|Nucleotide-diphospho-sugar transferases|Nucleotide-diphospho-sugar transferases
Potra2n10c20588	2.2624	2.3947	2.0422	2.118	2.7608	2.1161	2.7936	1.6306	0.1777	0.2082	0.0939	0.1296	0.177	0.1033	0.1919	0.1064	1.1897	0.0002	1.1944	0.008	0.7423	0.3594	0.7984	0.0616	1.8372	0	0.8267	0.023	1.7625	0	Potri.010G206200	AT5G17600	AT5G17600	B9HTJ5	'protein.degradation.ubiquitin.E3.RING'	ATL52	located in chloroplast	GO:0006464|GO:0016020	cellular protein modification process|membrane	Biological Process|Cellular Component			Zinc finger, RING/FYVE/PHD-type|Zinc finger, RING-type|Zinc finger, RING-type|Zinc finger, RING-type|Zinc finger, RING-type|Zinc finger, RING-type|Zinc finger, RING-type|Zinc finger, RING-type|Zinc finger, RING-type|Zinc finger, RING-type
Potra2n10c20592	7.7161	6.4914	7.9863	7.6301	7.9077	8.186	6.7949	8.0148	0.4194	0.3181	0.2859	0.5237	0.3281	0.5256	0.6412	0.1971	-0.4964	0.0218	-1.0314	0	-0.1305	0.8959	-0.1878	0.5226	-0.2423	0.1606	0.2623	0.3634	-0.9344	0.0027	Potri.010G205800	AT5G02500	AT5G02500	U5G4Y8	'stress.abiotic.heat'	HSC70-1	has misfolded protein binding	GO:0000166|GO:0005515|GO:0005730|GO:0005794|GO:0005886|GO:0006950|GO:0009507|GO:0009605|GO:0009607|GO:0009628|GO:0009791|GO:0009987|GO:0016787|GO:0042221	nucleotide binding|protein binding|nucleolus|Golgi apparatus|plasma membrane|response to stress|chloroplast|response to external stimulus|response to biotic stimulus|response to abiotic stimulus|post-embryonic development|cellular process|hydrolase activity|response to chemical	Molecular Function|Molecular Function|Cellular Component|Cellular Component|Cellular Component|Biological Process|Cellular Component|Biological Process|Biological Process|Biological Process|Biological Process|Biological Process|Molecular Function|Biological Process	EC:3.6.1.3|EC:3.6.1.15	Adenosinetriphosphatase|Nucleoside-triphosphate phosphatase	Heat shock protein 70kD, C-terminal domain superfamily|Heat shock protein 70 family|Heat shock protein 70 family|Heat shock protein 70 family|Heat shock protein 70kD, C-terminal domain superfamily|Heat shock protein 70kD, peptide-binding domain superfamily|Heat shock protein 70kD, peptide-binding domain superfamily|Heat shock protein 70kD, peptide-binding domain superfamily|Heat shock protein 70k…
Potra2n10c20597	1.8585	2.0884	1.6044	1.7077	1.7319	2.2424	2.1035	1.1893	0.2521	0.3408	0.1198	0.2355	0.2589	0.1212	0.3068	0.1441	1.6351	0.0025	1.5563	0.0221	0.9754	0.287	1.1497	0.1141	1.2982	0.0165	1.9339	0	1.5803	0.0005	Potri.010G204700	AT2G39518	AT2G39530		'not assigned.unknown'	CASPL4D1, CASPL4D2	located in plasma membrane, located in chloroplast	GO:0005488|GO:0005886	binding|plasma membrane	Molecular Function|Cellular Component			Casparian strip membrane protein domain|Casparian strip membrane protein domain|Casparian strip membrane protein domain
Potra2n10c20602	0.0645	0.1407	1.9866	0.6448	0.0781	0.7298	0.3941	3.2442	0.0645	0.1407	0.4523	0.3149	0.0781	0.3564	0.2437	0.2392	-9.257	0	-7.3525	0	-1.6175	0.2811	-4.9405	0	-9.2322	0	-4.0893	0	-5.7232	0	Potri.010G205000	AT2G16050	AT2G16050	U5FZE7	'not assigned.unknown'	AT2G16050	located in cellular_component	GO:0000166|GO:0005515|GO:0006950|GO:0009987|GO:0016020|GO:0016787|GO:0042221	nucleotide binding|protein binding|response to stress|cellular process|membrane|hydrolase activity|response to chemical	Molecular Function|Molecular Function|Biological Process|Biological Process|Cellular Component|Molecular Function|Biological Process	EC:3.6.1.3|EC:3.6.1.15	Adenosinetriphosphatase|Nucleoside-triphosphate phosphatase	Nucleotide-diphospho-sugar transferases|Nucleotide-diphospho-sugar transferases
Potra2n10c20603	0	0.0709	1.1872	0.1272	0.2154	0.4732	0.2349	2.0771	0	0.0709	0.2555	0.1272	0.1335	0.3013	0.2349	0.156	-8.1379	0	-7.2074	0	-1.7109	0.0342	-6.4072	0	-5.8691	0	-3.4152	0	-4.784	0	Potri.010G205100	AT2G16050	AT2G16050	U5FZE7	'not assigned.unknown'	AT2G16050	located in cellular_component	GO:0000166|GO:0005515|GO:0006950|GO:0009987|GO:0016020|GO:0016787|GO:0042221	nucleotide binding|protein binding|response to stress|cellular process|membrane|hydrolase activity|response to chemical	Molecular Function|Molecular Function|Biological Process|Biological Process|Cellular Component|Molecular Function|Biological Process	EC:3.6.1.3|EC:3.6.1.15	Adenosinetriphosphatase|Nucleoside-triphosphate phosphatase	RlpA-like domain superfamily|RlpA-like domain superfamily|RlpA-like domain superfamily|RlpA-like domain superfamily
Potra2n10c20608	4.601	4.2496	4.7583	4.439	4.4311	4.4432	4.1478	4.7571	0.2064	0.0647	0.1664	0.1294	0.1226	0.224	0.1753	0.0793	-0.2601	0.1278	-0.3967	0.0004	-0.0503	0.9632	-0.2905	0.0982	-0.4136	0.0003	-0.3153	0.0481	-0.6002	0	Potri.010G204000	AT2G39630	AT2G39630	B9HMH7	'misc.UDP glucosyl and glucoronyl transferases'	AT2G39630	located in endoplasmic reticulum membrane						ENTH domain|ENTH/VHS|ENTH/VHS|ENTH/VHS|ENTH/VHS|ENTH/VHS|ENTH/VHS|ENTH/VHS	GT2	PtDPGS1			Geisler-Lee J, Geisler M, Coutinho PM, Segerman B, Nishikubo N, Takahashi J, Aspeborg H, Djerbi S, Master E, Andersson-Gunnerås S, Sundberg B, Karpinski S, Teeri TT, Kleczkowski LA, Henrissat B, Mellerowicz EJ ( 2006). Poplar Carbohydrate-Active Enzymes (CAZymes). Gene identification and expression analyses. Plant Physiol 140: 946-962.PMID:16415215
Potra2n10c20610	4.8131	3.9072	4.8112	4.7309	4.7634	4.419	4.2646	4.6526	0.2047	0.1987	0.1671	0.3112	0.1912	0.2559	0.3843	0.0612	0.1231	0.6289	-0.6977	0.0028	0.1483	0.8518	0.1854	0.5722	0.1028	0.6773	-0.1867	0.5514	-0.3023	0.3488	Potri.010G203900	AT3G55420	AT3G55420	B9HTI8	'not assigned.unknown'	AT3G55420	located in nucleus						Zinc finger, RING-type|Zinc finger, RING-type|Zinc finger, RING-type
Potra2n10c20612	5.6825	5.8606	4.8708	5.7891	5.1586	5.2723	5.5946	4.8584	0.2269	0.1479	0.1732	0.1449	0.1643	0.2476	0.2183	0.1087	0.9761	0	0.8608	0	0.0639	0.9716	0.9178	0	0.3604	0.0712	0.4452	0.0594	0.7301	0.0004	Potri.010G203700	AT2G39650	AT2G39650	B9HMI1	'not assigned.unknown'	AT2G39650	has molecular_function						Protein of unknown function PDDEXK-like|Protein of unknown function PDDEXK-like|Protein of unknown function PDDEXK-like|Protein of unknown function PDDEXK-like
Potra2n10c20618	1.2731	1.3353	1.6627	1.3637	1.4394	1.2785	1.3315	2.0009	0.1349	0.2025	0.222	0.1116	0.1719	0.0508	0.1476	0.1152	-1.3607	0.0008	-1.1997	0.03	-0.5033	0.7789	-1.2922	0.0033	-1.0107	0.0343	-1.4695	0.0001	-1.3092	0.0051	Potri.010G203000	AT3G55470	AT3G55470	B9HTI0	'not assigned.unknown'	AT3G55470	has RNA binding						XS domain|XS domain|Ternary complex factor MIP1, leucine-zipper|C2 domain|C2 domain superfamily|C2 domain superfamily|C2 domain superfamily|C2 domain|C2 domain|C2 domain
Potra2n10c20623	5.2217	4.7174	5.4885	4.811	5.1366	4.9399	4.5959	5.3085	0.1331	0.1824	0.1154	0.1714	0.2322	0.1839	0.2053	0.1104	-0.173	0.4897	-0.5058	0.0531	0.133	0.9129	-0.5415	0.0364	-0.2239	0.4436	-0.398	0.0816	-0.7276	0.0018	Potri.010G202500	AT2G39700	AT2G39700	B9HTH5	'cell wall.modification'	EXPA4	involved in unidimensional cell growth	GO:0005576|GO:0005829|GO:0016020|GO:0016043|GO:0048856	extracellular region|cytosol|membrane|cellular component organization|anatomical structure development	Cellular Component|Cellular Component|Cellular Component|Biological Process|Biological Process			Expansin/Lol pI|Expansin|Expansin, cellulose-binding-like domain superfamily|Expansin, cellulose-binding-like domain|RlpA-like protein, double-psi beta-barrel domain|RlpA-like domain superfamily|RlpA-like domain superfamily|RlpA-like domain superfamily|Expansin, cellulose-binding-like domain|Expansin/pollen allergen, DPBB domain|Expansin, cellulose-binding-like domain superfamily|RlpA-like domain…	EXPN	PtEXPA15			Geisler-Lee J, Geisler M, Coutinho PM, Segerman B, Nishikubo N, Takahashi J, Aspeborg H, Djerbi S, Master E, Andersson-Gunnerås S, Sundberg B, Karpinski S, Teeri TT, Kleczkowski LA, Henrissat B, Mellerowicz EJ ( 2006). Poplar Carbohydrate-Active Enzymes (CAZymes). Gene identification and expression analyses. Plant Physiol 140: 946-962.PMID:16415215
Potra2n10c20626	2.5474	2.6959	1.962	2.6297	2.5033	2.4228	2.4973	1.8138	0.197	0.2923	0.1098	0.1633	0.1873	0.3443	0.2457	0.0619	1.2418	0	1.2076	0.0032	0.2699	0.8593	1.2484	0	1.1344	0.0004	1.001	0.0236	1.0888	0.003	Potri.008G057400	AT1G07530	AT2G37650	B9HMJ2	'RNA.regulation of transcription.GRAS transcription factor family'	AT2G37650, SCL14	involved in regulation of transcription	GO:0003677|GO:0003700|GO:0005634|GO:0006139|GO:0009058	DNA binding|DNA-binding transcription factor activity|nucleus|nucleobase-containing compound metabolic process|biosynthetic process	Molecular Function|Molecular Function|Cellular Component|Biological Process|Biological Process			Ribosomal protein S8 superfamily|Transcription factor GRAS|Transcription factor GRAS|Transcription factor GRAS|Transcription factor GRAS|Transcription factor GRAS
Potra2n10c20633	3.4269	4.0031	2.7882	3.3689	3.2402	3.3047	3.6455	2.7128	0.1496	0.1998	0.181	0.3494	0.0986	0.2421	0.2863	0.1112	1.0202	0	1.2905	0	0.1816	0.893	0.7995	0.0117	0.7374	0.0009	0.7901	0.0039	1.0762	0	Potri.010G201700	AT2G39705		B9HTG9	'not assigned.unknown'	RTFL8	, located in nucleus						DVL|DVL|DVL
Potra2n10c20644	3.494	3.1781	3.5879	3.0152	4.3726	3.8266	3.1069	3.5315	0.2099	0.1324	0.1933	0.1355	0.1269	0.3031	0.2371	0.1323	-0.074	0.8742	-0.2218	0.4761	0.0299	0.9915	-0.5908	0.0383	0.9048	0.0002	0.4102	0.2346	-0.4216	0.2249	Potri.010G200500	AT2G39730	AT2G39730	A9PGU7	'PS.calvin cycle.rubisco interacting'	RCA	located in chloroplast envelope	GO:0000166|GO:0009507|GO:0009579|GO:0030234	nucleotide binding|chloroplast|thylakoid|enzyme regulator activity	Molecular Function|Cellular Component|Cellular Component|Molecular Function			Homeobox-like domain superfamily|Homeobox-like domain superfamily|ATPase, AAA-type, core|ATPase, AAA-type, core|ATPase, AAA-type, core|P-loop containing nucleoside triphosphate hydrolase
Potra2n10c20647	5.7387	5.9049	5.4412	5.9949	5.9846	5.8716	6.0651	5.3725	0.1443	0.0893	0.0661	0.1146	0.1151	0.1106	0.247	0.0454	0.4522	0.0001	0.4424	0	0.094	0.836	0.6522	0	0.6684	0	0.5151	0	0.692	0	Potri.010G200200	AT1G74260	AT1G74260	B9HT78	'nucleotide metabolism.synthesis.purine.FGAR amidotransferase'	PUR4	located in chloroplast	GO:0003723|GO:0003824|GO:0005737|GO:0006139|GO:0009058	RNA binding|catalytic activity|cytoplasm|nucleobase-containing compound metabolic process|biosynthetic process	Molecular Function|Molecular Function|Cellular Component|Biological Process|Biological Process	EC:6.3.5.3	Phosphoribosylformylglycinamidine synthase	PurM-like, C-terminal domain superfamily|PurM-like, N-terminal domain superfamily|PurM-like, C-terminal domain superfamily|PurM-like, C-terminal domain superfamily|Phosphoribosylformylglycinamidine synthase, linker domain|Phosphoribosylformylglycinamidine synthase, linker domain|Class I glutamine amidotransferase-like|Phosphoribosylformylglycinamidine synthase PurL|PurM-like, C-terminal domain|Ph…
Potra2n10c20650	1.9991	2.2753	1.8317	1.8401	2.3397	1.9667	2.2265	1.6783	0.1257	0.2422	0.0756	0.2196	0.038	0.2195	0.1104	0.049	0.6	0.0755	1.0652	0.0131	0.2839	0.848	0.2921	0.5867	1.0875	0	0.6108	0.1834	0.8956	0.0023	Potri.010G200000	AT2G44920	AT2G44920	B9HT76	'not assigned.unknown'	AT2G44920	located in thylakoid lumen	GO:0009507|GO:0009579	chloroplast|thylakoid	Cellular Component|Cellular Component			Pentapeptide repeat|Pentapeptide repeat|Pentapeptide repeat|Pentapeptide repeat
Potra2n10c20659	2.039	2.2463	2.6143	1.9745	2.4728	2.6075	1.843	2.8259	0.1889	0.1347	0.2386	0.1934	0.0734	0.3001	0.3392	0.1176	-1.1763	0.0002	-0.5182	0.0406	-0.2706	0.8709	-1.1481	0.0011	-0.5442	0.0478	-0.1336	0.823	-1.2304	0.004	Potri.010G199100	AT3G55580	AT3G55580	B9HML8	'cell.division'	TCF1	involved in regulation of lignin biosynthetic process	GO:0005515|GO:0005634|GO:0006950|GO:0009058|GO:0009628|GO:0016301|GO:0019748	protein binding|nucleus|response to stress|biosynthetic process|response to abiotic stimulus|kinase activity|secondary metabolic process	Molecular Function|Cellular Component|Biological Process|Biological Process|Biological Process|Molecular Function|Biological Process			Regulator of chromosome condensation, RCC1|Regulator of chromosome condensation, RCC1|Regulator of chromosome condensation 1/beta-lactamase-inhibitor protein II|Regulator of chromosome condensation 1/beta-lactamase-inhibitor protein II|Regulator of chromosome condensation 1/beta-lactamase-inhibitor protein II|Regulator of chromosome condensation, RCC1|Regulator of chromosome condensation, RCC1|Re…
Potra2n10c20668	3.965	3.8417	4.3305	3.9201	3.8465	4.2309	4.011	4.4585	0.09	0.0958	0.113	0.3241	0.1388	0.1038	0.1353	0.1052	-0.5784	0.0069	-0.7028	0.002	-0.1635	0.8954	-0.5357	0.1223	-0.6809	0.003	-0.2662	0.2943	-0.4979	0.0528	Potri.010G198100			B9HT57	'not assigned.unknown'								Zinc finger, LIM-type
Potra2n10c20683	4.5306	6.9064	2.7555	4.2806	4.5202	5.1283	6.1894	2.9877	0.9858	0.412	0.7766	1.1693	0.9294	0.9164	1.109	0.6129	2.5258	0.0007	2.9679	0.0001	0.156	0.9832	0.9441	0.3552	2.2237	0.0047	2.3624	0.001	3.3672	0.0001	Potri.010G196400	AT5G59080		B9HT40	'not assigned.unknown'	AT5G59080	, located in nucleus						S-adenosyl-L-methionine-dependent methyltransferase|S-adenosyl-L-methionine-dependent methyltransferase|S-adenosyl-L-methionine-dependent methyltransferase|S-adenosyl-L-methionine-dependent methyltransferase|S-adenosyl-L-methionine-dependent methyltransferase|S-adenosyl-L-methionine-dependent methyltransferase
Potra2n10c20703	5.1503	4.4982	5.3995	5.1061	5.3936	5.1981	4.6174	5.5204	0.3859	0.2049	0.2145	0.2136	0.3673	0.3778	0.6002	0.0726	-0.4557	0.1131	-0.8526	0	-0.1698	0.7957	-0.3695	0.0397	-0.1776	0.5117	-0.274	0.357	-0.7078	0.0643	Potri.010G194700	AT5G01090	AT5G01090	B9HT24	'misc.myrosinases-lectin-jacalin'	AT5G01090	involved in biological_process	GO:0016020|GO:0030246	membrane|carbohydrate binding	Cellular Component|Molecular Function			Legume lectin domain|Legume lectin domain|Legume lectin domain|Legume lectin domain|Concanavalin A-like lectin/glucanase domain superfamily
Potra2n10c20710	6.493	6.0973	6.5986	6.4689	6.3711	6.3957	6.1015	6.7618	0.1983	0.177	0.1546	0.1066	0.2017	0.1725	0.2528	0.0822	-0.3524	0.0405	-0.54	0.0072	-0.2099	0.6447	-0.2716	0.1325	-0.4565	0.0033	-0.3671	0.0115	-0.6018	0.0018	Potri.010G193800	AT2G39900	AT3G55770	A9PII9	'development.unspecified'	WLIM2b, WLIM2a	has actin filament binding	GO:0003677|GO:0005515|GO:0005856|GO:0005886|GO:0006629|GO:0007165|GO:0009056|GO:0009058|GO:0016043|GO:0016787	DNA binding|protein binding|cytoskeleton|plasma membrane|lipid metabolic process|signal transduction|catabolic process|biosynthetic process|cellular component organization|hydrolase activity	Molecular Function|Molecular Function|Cellular Component|Cellular Component|Biological Process|Biological Process|Biological Process|Biological Process|Biological Process|Molecular Function	EC:3.1.4.3|EC:3.1.4.11	Phospholipase C|Phosphoinositide phospholipase C	Zinc finger, LIM-type|Zinc finger, LIM-type|Zinc finger, LIM-type|Zinc finger, LIM-type|Zinc finger, LIM-type|Zinc finger, LIM-type|Zinc finger, LIM-type|Zinc finger, LIM-type|Zinc finger, LIM-type|Zinc finger, LIM-type|Zinc finger, LIM-type|Zinc finger, LIM-type|Zinc finger, LIM-type
Potra2n10c20714	10.3853	9.7981	10.6779	10.2819	9.7947	10.1871	10.2137	10.4888	0.1847	0.2301	0.1172	0.2834	0.4022	0.1572	0.298	0.0699	-0.1832	0.1845	-0.4502	0.0156	0.1396	0.4784	-0.1218	0.5702	-0.6983	0.0026	-0.286	0.0096	-0.1862	0.333	Potri.010G193100	AT2G38080	AT2G38080	B9HT10	'secondary metabolism.simple phenols'	IRX12	has hydroquinone:oxygen oxidoreductase activity	GO:0003824|GO:0005488|GO:0005576|GO:0005886|GO:0006810|GO:0009056|GO:0009987|GO:0019748	catalytic activity|binding|extracellular region|plasma membrane|transport|catabolic process|cellular process|secondary metabolic process	Molecular Function|Molecular Function|Cellular Component|Cellular Component|Biological Process|Biological Process|Biological Process|Biological Process	EC:1.16.3.1|EC:1.16.3|EC:1.10.3|EC:1.10.3.2	Ferroxidase|Oxidizing metal ions|Acting on diphenols and related substances as donors|Laccase	Cupredoxin|Multicopper oxidase, type 1|Laccase|Cupredoxin|Cupredoxin|Multicopper oxidase, type 2|Multicopper oxidase, type 3|Multicopper oxidase, type 3|Multicopper oxidase, type 3|Multicopper oxidase, copper-binding site|Multicopper oxidases, conserved site|Laccase, second cupredoxin domain|Laccase, third cupredoxin domain|Laccase, first cupredoxin domain|Cupredoxin|Cupredoxin|Cupredoxin	AA1	PtLAC27	Lignin	Lignin biosynthesis		Lu S, Li Q, Wei H, Chang MJ, Tunlaya-Anukit S, Kim H, Liu J, Song J, Sun YH, Yuan L, Yeh TF, Peszlen I, Ralph J, Sederoff RR, Chiang VL (2013). Ptr-miR397a is a negative regulator of laccase genes affecting lignin content in Populus trichocarpa.Proc Natl Acad Sci U S A. 110:10848-1053.
Potra2n10c20721	1.3389	0.8714	0.8753	0.789	1.4809	0.5292	0.23	1.1201	0.4259	0.258	0.2482	0.3447	0.3023	0.1987	0.1432	0.2586	0.4698	0.8208	-0.6695	0.6761	-0.9986	0.8517	-1.2466	0.4277	0.5164	0.7145	-2.3707	0.0606	-4.0462	0.0063	Potri.010G192400	AT2G39980	AT2G39980	B9HT03	'secondary metabolism.phenylpropanoids'	AT2G39980	located in cytoplasm	GO:0016740	transferase activity	Molecular Function	EC:2.3.1.144|EC:2.3.1.133	Anthranilate N-benzoyltransferase|Shikimate O-hydroxycinnamoyltransferase	Transferase|Chloramphenicol acetyltransferase-like domain superfamily|Chloramphenicol acetyltransferase-like domain superfamily|Chloramphenicol acetyltransferase-like domain superfamily|Chloramphenicol acetyltransferase-like domain superfamily|Chloramphenicol acetyltransferase-like domain superfamily|Chloramphenicol acetyltransferase-like domain superfamily|Chloramphenicol acetyltransferase-like …
Potra2n10c20727	6.8345	7.0567	7.6936	6.6757	6.7935	7.3644	6.9148	7.5954	0.4229	0.2604	0.2785	0.3185	0.1997	0.3281	0.217	0.1627	-0.5832	0.3088	-0.3541	0.3154	0.1055	0.9726	-0.8882	0.0074	-0.8363	0.0028	-0.1626	0.7816	-0.6671	0.0282	Potri.010G191900	AT4G00430	AT4G00430	A9PFE8	'transport.Major Intrinsic Proteins.PIP'		involved in response to water deprivation	GO:0005215|GO:0005773|GO:0005886|GO:0006810|GO:0006950|GO:0009628|GO:0042221	transporter activity|vacuole|plasma membrane|transport|response to stress|response to abiotic stimulus|response to chemical	Molecular Function|Cellular Component|Cellular Component|Biological Process|Biological Process|Biological Process|Biological Process			Major intrinsic protein|Major intrinsic protein|Aquaporin-like|Major intrinsic protein|Major intrinsic protein|Major intrinsic protein|Aquaporin transporter|Major intrinsic protein, conserved site|Major intrinsic protein|Aquaporin-like
Potra2n10c20733	4.216	4.5264	4.0558	5.1221	4.2519	4.231	4.6502	4.0009	0.2569	0.2019	0.2045	0.3768	0.355	0.2943	0.3761	0.188	0.4281	0.0944	0.1804	0.5353	0.1624	0.8954	1.3307	0.0097	0.4065	0.0973	0.2109	0.3995	0.7072	0.0377	Potri.010G191300	AT2G40000	AT2G40000	B9HSR1	'not assigned.unknown'	HSPRO2	has heme binding	GO:0005488|GO:0006950|GO:0009056|GO:0009987	binding|response to stress|catabolic process|cellular process	Molecular Function|Biological Process|Biological Process|Biological Process			Hs1pro-1, C-terminal|Nematode resistance protein-like HSPRO1, N-terminal|Nematode resistance protein-like HSPRO1, N-terminal|HSPRO1/HSPRO2|Tryptophan/Indoleamine 2,3-dioxygenase-like
Potra2n10c20746	1.79	1.3794	1.8741	1.7084	2.3831	1.7435	1.5076	1.5801	0.1109	0.0732	0.0782	0.206	0.1538	0.1499	0.2573	0.0566	0.3391	0.3855	-0.4272	0.3245	0.5274	0.5401	0.3476	0.5434	1.3745	0	0.3642	0.4341	0.0267	0.9731	Potri.010G189800	AT5G05690	AT5G05690	B9HSP6	'misc.cytochrome P450'	CPD	located in mitochondrion	GO:0003824|GO:0005488|GO:0006629|GO:0007275|GO:0009058|GO:0016020	catalytic activity|binding|lipid metabolic process|multicellular organism development|biosynthetic process|membrane	Molecular Function|Molecular Function|Biological Process|Biological Process|Biological Process|Cellular Component			Cytochrome P450|Cytochrome P450, E-class, group I|Cytochrome P450|Cytochrome P450 superfamily|Cytochrome P450 superfamily|Cytochrome P450 superfamily|Cytochrome P450, conserved site|Cytochrome P450 superfamily
Potra2n10c20748	1.494	1.9017	1.2891	2.2565	1.6384	1.4243	1.449	1.3118	0.1078	0.1637	0.1671	0.4655	0.3815	0.0804	0.2302	0.1824	0.6972	0.2341	0.5891	0.3081	0.1984	0.9665	2.1406	0.0071	0.9548	0.1071	0.2113	0.773	0.3328	0.7051	Potri.010G189600	AT2G40095	AT2G40095	U5FZ23	'not assigned.unknown'	AT2G40095	located in mitochondrion
Potra2n10c20760	7.0957	7.4269	7.3843	7.2274	7.5965	7.4775	7.5012	7.8783	0.1975	0.2561	0.1644	0.1714	0.3427	0.1338	0.1236	0.0772	-0.7068	0.0001	-0.3814	0.216	-0.4574	0.0249	-0.7069	0	-0.1662	0.6008	-0.4001	0.0137	-0.3968	0.0203	Potri.010G188200	AT2G40130	AT2G29970	B9HSN2	'stress.abiotic.heat'	SMXL7, SMXL8	has protein binding, located in cytoplasm	GO:0000166|GO:0019538	nucleotide binding|protein metabolic process	Molecular Function|Biological Process			Cytochrome P450 superfamily|ATPase, AAA-type, core|Clp, N-terminal domain superfamily|Clp, N-terminal domain superfamily|Clp, N-terminal domain superfamily|Clp, N-terminal domain superfamily|Clp, N-terminal domain superfamily|Clp, N-terminal domain superfamily|Clp, N-terminal domain superfamily|Clp, N-terminal domain superfamily|P-loop containing nucleoside triphosphate hydrolase
Potra2n10c20763	1.2741	1.6966	0.723	1.5301	1.5278	1.4785	1.591	0.8759	0.2349	0.2301	0.1058	0.1173	0.3081	0.2194	0.2625	0.1124	1.3136	0.067	1.9254	0.0077	-0.5332	0.9078	1.5784	0.0205	1.8738	0.0116	1.538	0.0201	1.7268	0.0142	Potri.010G188000	AT5G05600	AT5G05600	B9HSN0	'hormone metabolism.ethylene.synthesis-degradation'	JOX2	located in cytoplasm	GO:0003824|GO:0005488|GO:0008152	catalytic activity|binding|metabolic process	Molecular Function|Molecular Function|Biological Process			Homeobox-like domain superfamily|Non-haem dioxygenase N-terminal domain|Isopenicillin N synthase-like|Oxoglutarate/iron-dependent dioxygenase|Oxoglutarate/iron-dependent dioxygenase|Oxoglutarate/iron-dependent dioxygenase|Oxoglutarate/iron-dependent dioxygenase|Oxoglutarate/iron-dependent dioxygenase
Potra2n10c20764	6.0138	6.4635	5.7277	6.9469	6.2801	6.006	6.5506	5.8129	0.2458	0.2041	0.1888	0.2828	0.3571	0.3184	0.2928	0.1756	0.3515	0.1588	0.3502	0.186	-0.0089	0.9952	1.195	0.0002	0.5841	0.0117	0.1518	0.5836	0.6774	0.0068								GO:0005488	binding	Molecular Function
Potra2n10c20767	9.1915	8.749	9.4031	8.9558	8.737	8.9352	8.9155	9.3916	0.1876	0.1421	0.0725	0.1278	0.2565	0.1802	0.2713	0.0436	-0.248	0.1283	-0.5171	0.0001	0.0012	0.9989	-0.4099	0.0016	-0.6739	0.0001	-0.4272	0.0075	-0.4074	0.0303	Potri.010G187600	AT3G55990	AT3G55990	B9HSM5	'development.unspecified'	ESK1	has O-acetyltransferase activity	GO:0005794|GO:0005975|GO:0006139|GO:0006950|GO:0009058|GO:0009628|GO:0016020|GO:0016740|GO:0042221	Golgi apparatus|carbohydrate metabolic process|nucleobase-containing compound metabolic process|response to stress|biosynthetic process|response to abiotic stimulus|membrane|transferase activity|response to chemical	Cellular Component|Biological Process|Biological Process|Biological Process|Biological Process|Biological Process|Cellular Component|Molecular Function|Biological Process			PMR5 N-terminal domain|PC-Esterase|PC-Esterase|Protein ESKIMO 1|Trichome birefringence-like family
Potra2n10c20774	2.7511	3.1478	2.6259	2.6045	3.0145	2.9897	2.966	2.4824	0.27	0.2148	0.1447	0.1694	0.0956	0.1616	0.2116	0.0718	0.4999	0.1778	0.9434	0.004	0.2281	0.858	0.159	0.7041	0.7249	0.0017	0.6931	0.0083	0.6817	0.0311	Potri.010G186700	AT2G40200		B9HSL8		AT2G40200	, involved in regulation of transcription	GO:0005515	protein binding	Molecular Function			Myc-type, basic helix-loop-helix (bHLH) domain|Helix-loop-helix DNA-binding domain superfamily|Helix-loop-helix DNA-binding domain superfamily|Helix-loop-helix DNA-binding domain superfamily|Helix-loop-helix DNA-binding domain superfamily|Helix-loop-helix DNA-binding domain superfamily|Myc-type, basic helix-loop-helix (bHLH) domain|Myc-type, basic helix-loop-helix (bHLH) domain|Myc-type, basic he…
Potra2n10c20811	1.184	1.5775	0.6177	1.543	1.0273	1.3339	1.5428	0.8681	0.1355	0.172	0.1708	0.1859	0.232	0.2009	0.2613	0.0983	1.0907	0.0769	1.2407	0.0197	-0.7804	0.8294	1.5416	0.0045	0.653	0.4273	1.2383	0.0402	1.506	0.0073	Potri.010G182800	AT4G14270		B9HSH8	'not assigned.unknown'	AT4G14270	, has molecular_function						Ataxin-2, C-terminal|PAM2-containing protein CID1/CID2|PAM2-containing protein CID1/CID2
Potra2n10c20818	1.8528	1.7796	1.2864	1.9117	1.9277	1.7559	1.5373	1.1093	0.0894	0.1447	0.0121	0.197	0.125	0.2377	0.1567	0.087	1.528	0.0002	1.3364	0.0071	0.3763	0.8954	1.6897	0.001	1.7015	0.0001	1.4713	0.0083	0.9403	0.1042	Potri.010G182575	AT5G49690	AT5G49690	B9HSH7	'misc.UDP glucosyl and glucoronyl transferases'	UGT91C1	has UDP-glycosyltransferase activity	GO:0016020|GO:0016740	membrane|transferase activity	Cellular Component|Molecular Function			UDP-glucuronosyl/UDP-glucosyltransferase|UDP-glucuronosyl/UDP-glucosyltransferase|UDP-glucuronosyl/UDP-glucosyltransferase|UDP-glucuronosyl/UDP-glucosyltransferase|UDP-glucuronosyl/UDP-glucosyltransferase|UDP-glucuronosyl/UDP-glucosyltransferase	GT1				Geisler-Lee J, Geisler M, Coutinho PM, Segerman B, Nishikubo N, Takahashi J, Aspeborg H, Djerbi S, Master E, Andersson-Gunnerås S, Sundberg B, Karpinski S, Teeri TT, Kleczkowski LA, Henrissat B, Mellerowicz EJ ( 2006). Poplar Carbohydrate-Active Enzymes (CAZymes). Gene identification and expression analyses. Plant Physiol 140: 946-962.PMID:16415215
Potra2n10c20828	3.5978	3.686	3.8871	3.6867	3.5975	3.618	3.3883	4.0976	0.0592	0.1263	0.1311	0.1432	0.0844	0.0857	0.0805	0.034	-0.5771	0	-0.5004	0.0038	-0.2117	0.6764	-0.4796	0.0023	-0.559	0	-0.5392	0.0001	-0.811	0	Potri.008G075900	AT3G03300	AT3G03300	B9HYI3	'RNA.processing.degradation dicer'	DCL2	involved in RNAi-mediated antiviral immunity against RNA virus	GO:0000166|GO:0003677|GO:0003723|GO:0004518|GO:0005515|GO:0005634|GO:0005737|GO:0040029	nucleotide binding|DNA binding|RNA binding|nuclease activity|protein binding|nucleus|cytoplasm|regulation of gene expression, epigenetic	Molecular Function|Molecular Function|Molecular Function|Molecular Function|Molecular Function|Cellular Component|Cellular Component|Biological Process	EC:3.1.30|EC:3.6.1.3|EC:3.1.26|EC:3.1.26.3|EC:3.6.1.15	Acting on ester bonds|Adenosinetriphosphatase|Acting on ester bonds|Ribonuclease III|Nucleoside-triphosphate phosphatase	Aminoacyl-tRNA synthetase, class Ia, anticodon-binding|Aminoacyl-tRNA synthetase, class Ia, anticodon-binding|Aminoacyl-tRNA synthetase, class Ia, anticodon-binding|Dicer dimerisation domain superfamily|PAZ domain|Helicase, C-terminal|Helicase, C-terminal|Ribonuclease III domain|Helicase/UvrB, N-terminal|Dicer dimerisation domain|Ribonuclease III, endonuclease domain superfamily|Ribonuclease III,…
Potra2n10c20837	4.5396	4.9775	4.2738	4.6106	4.6495	4.458	4.8441	4.2896	0.2308	0.1011	0.0564	0.1563	0.2081	0.2219	0.285	0.0576	0.3882	0.0624	0.6125	0	0.0044	0.9958	0.3428	0.0722	0.454	0.0095	0.2011	0.4221	0.5547	0.0052	Potri.010G180200	AT1G05860	AT2G31600		'not assigned.unknown'	AT2G31600, AT1G05860	involved in histone H4-K8 acetylation, located in chloroplast	GO:0005654|GO:0006464|GO:0016043|GO:0016740	nucleoplasm|cellular protein modification process|cellular component organization|transferase activity	Cellular Component|Biological Process|Biological Process|Molecular Function	EC:2.3.1.5|EC:2.3.1.48	Arylamine N-acetyltransferase|Histone acetyltransferase	Potential DNA-binding domain|Potential DNA-binding domain|Potential DNA-binding domain|Potential DNA-binding domain|KAT8 regulatory NSL complex subunit 2
Potra2n10c20838	1.1447	1.3059	1.6734	1.6365	0.8095	1.5825	1.6392	1.585	0.1763	0.238	0.1775	0.2312	0.2767	0.2422	0.2491	0.0771	-0.8146	0.1136	-0.4457	0.551	0.2585	0.9167	0.0193	0.979	-1.5635	0.0086	0.0852	0.9141	0.1592	0.8172	Potri.010G180000	AT1G65450	AT1G65450	B9HYH0	'secondary metabolism.phenylpropanoids'	GLC	has transferase activity	GO:0016020|GO:0016740	membrane|transferase activity	Cellular Component|Molecular Function	EC:2.3.1.144	Anthranilate N-benzoyltransferase	Transferase|Chloramphenicol acetyltransferase-like domain superfamily|Chloramphenicol acetyltransferase-like domain superfamily|Chloramphenicol acetyltransferase-like domain superfamily|Chloramphenicol acetyltransferase-like domain superfamily
Potra2n10c20845	3.8457	3.2856	3.9128	3.5738	3.8808	3.5911	3.1295	3.8408	0.3284	0.1807	0.2777	0.203	0.3526	0.3395	0.3686	0.1409	-0.1695	0.5206	-0.292	0.1649	-0.0093	0.9946	-0.1968	0.4274	-0.078	0.7542	-0.2491	0.2633	-0.688	0.0026	Potri.010G179400	AT2G43710	AT3G02630	B9HYH2	'lipid metabolism.FA synthesis and FA elongation.ACP desaturase'	AAD5, SSI2	located in chloroplast stroma	GO:0003824|GO:0005488|GO:0006629|GO:0006950|GO:0009058|GO:0009507|GO:0009987	catalytic activity|binding|lipid metabolic process|response to stress|biosynthetic process|chloroplast|cellular process	Molecular Function|Molecular Function|Biological Process|Biological Process|Biological Process|Cellular Component|Biological Process	EC:1.14.19.2|EC:1.14.19.1|EC:1.14.19	Stearoyl-[acyl-carrier-protein] 9-desaturase|Stearoyl-CoA 9-desaturase|Acting on paired donors, with incorporation or reduction of molecular oxygen. The oxygen incorporated need not be derived from O(2)	Ribonucleotide reductase-like|Fatty acid desaturase, type 2|Fatty acid desaturase, type 2|Fatty acid desaturase, type 2|Fatty acid desaturase, type 2|Fatty acid desaturase type 2, conserved site|Fatty acid desaturase, type 2|Ferritin-like superfamily
Potra2n10c20852	3.4524	3.7972	3.3808	3.5802	3.4662	3.8045	3.9289	3.2922	0.138	0.1676	0.0863	0.0672	0.3198	0.1566	0.2028	0.0931	0.2805	0.1851	0.3675	0.1034	0.1448	0.8881	0.3038	0.2022	0.3147	0.2852	0.5874	0.0009	0.6778	0.0005	Potri.010G178050	AT5G48380	AT5G48380	B9HYF7	'signalling.receptor kinases.leucine rich repeat XI'	BIR1	involved in negative regulation of cell death	GO:0000166|GO:0006464|GO:0016020|GO:0016301	nucleotide binding|cellular protein modification process|membrane|kinase activity	Molecular Function|Biological Process|Cellular Component|Molecular Function			Protein kinase-like domain superfamily|Protein kinase-like domain superfamily|Protein kinase-like domain superfamily|Protein kinase domain|Protein kinase domain|Protein kinase domain|Protein kinase domain|Protein kinase domain|Protein kinase-like domain superfamily
Potra2n10c20861	3.1837	2.7457	3.8713	3.0169	3.0257	2.9363	2.7953	3.2994	0.217	0.0917	0.0712	0.3633	0.1719	0.2841	0.2909	0.0569	-0.2098	0.4472	-0.5715	0.0007	0.6491	0.0002	-0.2349	0.538	-0.3799	0.0712	-0.386	0.2059	-0.5338	0.0558	Potri.010G177300	AT1G65610		B9HYF0		KOR2	, located in nucleus	GO:0005975|GO:0009056|GO:0009987|GO:0016020|GO:0016787	carbohydrate metabolic process|catabolic process|cellular process|membrane|hydrolase activity	Biological Process|Biological Process|Biological Process|Cellular Component|Molecular Function	EC:3.2.1.4	Cellulase	Six-hairpin glycosidase-like superfamily|Glycoside hydrolase family 9|Glycoside hydrolase family 9|Glycoside hydrolase family 9|Glycoside hydrolase family 9, His active site|Glycosyl hydrolases family 9, Asp/Glu active sites|Six-hairpin glycosidase superfamily	GH9	PtGH9A3	uncharacterized		Geisler-Lee J, Geisler M, Coutinho PM, Segerman B, Nishikubo N, Takahashi J, Aspeborg H, Djerbi S, Master E, Andersson-Gunnerås S, Sundberg B, Karpinski S, Teeri TT, Kleczkowski LA, Henrissat B, Mellerowicz EJ ( 2006). Poplar Carbohydrate-Active Enzymes (CAZymes). Gene identification and expression analyses. Plant Physiol 140: 946-962.PMID:16415215	Takahashi, J., Rudsander, U. J., Hedenström, M., Banasiak, A., Harholt, J., Amelot, N., ... & Mellerowicz, E. J. (2009). KORRIGAN1 and its aspen homolog PttCel9A1 decrease cellulose crystallinity in Arabidopsis stems. Plant and cell physiology, 50(6), 1099-1115.PMID:19398462
Potra2n10c20872	3.9047	3.5427	4.3555	3.9432	3.3864	3.9235	3.812	4.4743	0.192	0.0966	0.2914	0.1077	0.0587	0.1598	0.4298	0.1253	-0.7477	0.0008	-0.9415	0	-0.2066	0.8697	-0.5732	0.019	-1.304	0	-0.609	0.0095	-0.5874	0.1141	Potri.010G176000	AT1G65930	AT1G54340	B9HI15	'TCA / org transformation.TCA.IDH'	ICDH, cICDH	located in plasma membrane, involved in response to cadmium ion	GO:0000166|GO:0005739|GO:0005829|GO:0005886|GO:0005975|GO:0006091|GO:0006950|GO:0009507|GO:0009605|GO:0009607|GO:0016740|GO:0042221	nucleotide binding|mitochondrion|cytosol|plasma membrane|carbohydrate metabolic process|generation of precursor metabolites and energy|response to stress|chloroplast|response to external stimulus|response to biotic stimulus|transferase activity|response to chemical	Molecular Function|Cellular Component|Cellular Component|Cellular Component|Biological Process|Biological Process|Biological Process|Cellular Component|Biological Process|Biological Process|Molecular Function|Biological Process	EC:1.1.1.42	Isocitrate dehydrogenase (NADP(+))	Isocitrate dehydrogenase NADP-dependent|Isocitrate dehydrogenase NADP-dependent|Isocitrate dehydrogenase NADP-dependent|Isopropylmalate dehydrogenase-like domain|Isopropylmalate dehydrogenase-like domain|Isocitrate dehydrogenase NADP-dependent|Isocitrate/isopropylmalate dehydrogenase, conserved site|Isocitrate/isopropylmalate dehydrogenase, conserved site
Potra2n10c20889	6.1664	5.7454	5.495	6.249	5.8072	5.7426	5.8408	5.4086	0.1549	0.1188	0.1598	0.6343	0.0593	0.1892	0.1151	0.0936	0.7289	0	0.5055	0.0026	0.0448	0.9742	1.1031	0.0008	0.3637	0.0099	0.3905	0.0628	0.4844	0.0151	Potri.010G174400	AT1G16390	AT1G16390	B9HYC0	'transport.unspecified cations'	OCT3	located in plant-type vacuole membrane	GO:0005215|GO:0006810|GO:0016020	transporter activity|transport|membrane	Molecular Function|Biological Process|Cellular Component			NAC domain superfamily|Major facilitator, sugar transporter-like|Major facilitator, sugar transporter-like|Major facilitator, sugar transporter-like|Major facilitator, sugar transporter-like|Major facilitator, sugar transporter-like|Major facilitator superfamily domain|Major facilitator superfamily domain|MFS transporter superfamily
Potra2n10c20891	8.4283	8.4159	8.1288	8.2526	8.1407	8.2276	8.7079	7.9676	0.1085	0.1377	0.1162	0.1677	0.1223	0.2062	0.1302	0.0546	0.4819	0.0005	0.4419	0.0097	0.163	0.7496	0.3207	0.0552	0.1691	0.319	0.2901	0.1908	0.7491	0	Potri.010G174200	AT1G79420	AT1G79420	B9HYB8	'not assigned.unknown'	BDR2	has molecular_function						Protein of unknown function DUF620|Protein of unknown function DUF620|Protein of unknown function DUF620
Potra2n10c20906	0.2981	0.9805	0.9555	0.8445	0.3332	0.8567	0.7812	1.46	0.2981	0.0724	0.2197	0.2374	0.1929	0.0888	0.287	0.1019	-3.4235	0.0007	-1.3866	0.0065	-1.0851	0.3858	-1.3764	0.0727	-3.385	0	-1.649	0.0015	-1.6386	0.0166	Potri.010G172900	AT1G16310	AT1G16310	U5G4N4	'transport.metal'	AT1G16310	involved in regulation of abscisic acid-activated signaling pathway	GO:0005215|GO:0005886|GO:0006810|GO:0019725	transporter activity|plasma membrane|transport|cellular homeostasis	Molecular Function|Cellular Component|Biological Process|Biological Process			Cation efflux protein, cytoplasmic domain|Cation efflux transmembrane domain superfamily|Cation efflux protein, cytoplasmic domain superfamily|Cation efflux protein|Cation efflux protein|Cation efflux protein|Cation efflux protein|Cation efflux transmembrane domain superfamily|Cation efflux protein, cytoplasmic domain superfamily
Potra2n10c20910	2.2367	1.5032	0.9022	3.2031	2.7522	1.5702	1.8078	0.5745	0.3019	0.144	0.1476	0.6564	0.4497	0.3416	0.2662	0.1944	4.8046	0	1.451	0.0222	1.8465	0.4793	6.1039	0	5.6744	0	3.1714	0.0015	3.2917	0.0003	Potri.010G172600	AT1G16310	AT1G16310	B9HY39	'transport.metal'	AT1G16310	involved in regulation of abscisic acid-activated signaling pathway	GO:0005215|GO:0005886|GO:0006810|GO:0019725	transporter activity|plasma membrane|transport|cellular homeostasis	Molecular Function|Cellular Component|Biological Process|Biological Process			Cation efflux protein, cytoplasmic domain superfamily|Cation efflux protein|Cation efflux protein|Cation efflux protein, cytoplasmic domain|Cation efflux transmembrane domain superfamily|Cation efflux transmembrane domain superfamily|Cation efflux transmembrane domain superfamily|Cation efflux transmembrane domain superfamily|Cation efflux protein, cytoplasmic domain superfamily|Cation efflux tra…
Potra2n10c20915	7.9554	7.3807	7.5799	7.95	7.9241	7.5989	7.4994	7.4062	0.2517	0.2026	0.1567	0.2303	0.3049	0.1885	0.3037	0.0691	0.4952	0.0076	0.123	0.6471	0.1252	0.7567	0.6145	0	0.522	0.016	0.2235	0.1932	0.203	0.431	Potri.010G171500	AT3G12780	AT1G56190	B9HY29	'PS.calvin cycle.phosphoglycerate kinase'	cPGK2, PGK1	involved in glycolytic process, located in chloroplast stroma	GO:0000166|GO:0005829|GO:0005975|GO:0006091|GO:0006139|GO:0009056|GO:0009058|GO:0009507|GO:0015979|GO:0016301|GO:0042221	nucleotide binding|cytosol|carbohydrate metabolic process|generation of precursor metabolites and energy|nucleobase-containing compound metabolic process|catabolic process|biosynthetic process|chloroplast|photosynthesis|kinase activity|response to chemical	Molecular Function|Cellular Component|Biological Process|Biological Process|Biological Process|Biological Process|Biological Process|Cellular Component|Biological Process|Molecular Function|Biological Process	EC:2.7.2.3	Phosphoglycerate kinase	Phosphoglycerate kinase|Phosphoglycerate kinase, N-terminal|Phosphoglycerate kinase|Phosphoglycerate kinase, N-terminal|Phosphoglycerate kinase, N-terminal|Phosphoglycerate kinase|Phosphoglycerate kinase|Phosphoglycerate kinase, conserved site|Phosphoglycerate kinase, conserved site|Phosphoglycerate kinase|Phosphoglycerate kinase|Phosphoglycerate kinase|Phosphoglycerate kinase|Phosphoglycerate ki…
Potra2n10c20921	1.4642	1.4422	1.1249	1.2585	1.932	1.4009	1.279	0.8066	0.073	0.1295	0.1107	0.1536	0.2294	0.0563	0.2029	0.077	1.6508	0.0005	1.5913	0.006	0.9454	0.6102	1.3273	0.0578	2.6955	0	1.548	0.002	1.2154	0.0831	Potri.010G170900	AT3G19850	AT3G19850	B9HY24	'signalling.light'	AT3G19850	involved in protein ubiquitination	GO:0005515	protein binding	Molecular Function			P-loop containing nucleoside triphosphate hydrolase|P-loop containing nucleoside triphosphate hydrolase|NPH3 domain|NPH3 domain|NPH3 domain|NPH3 domain|BTB/POZ domain|BTB/POZ domain|SKP1/BTB/POZ domain superfamily
Potra2n10c20932	4.9025	5.4125	3.8883	4.0783	4.8787	5.0056	5.0542	3.5019	0.3379	0.0773	0.1404	0.3254	0.2386	0.1964	0.3057	0.0914	1.7079	0	2.0335	0	0.461	0.2878	0.6355	0.0492	1.5863	0	1.672	0	1.7069	0	Potri.010G169400	AT1G69600	AT5G15210	B9HI66	'RNA.regulation of transcription.zf-HD'	HB30, ZFHD1	has protein binding, involved in regulation of transcription	GO:0003677	DNA binding	Molecular Function			ZF-HD homeobox protein, Cys/His-rich dimerisation domain|ZF-HD homeobox protein, Cys/His-rich dimerisation domain|ZF-HD homeobox protein, Cys/His-rich dimerisation domain|Homeodomain, ZF-HD class|Homeodomain, ZF-HD class|Homeodomain, ZF-HD class|Homeodomain, ZF-HD class|Homeodomain, ZF-HD class|Homeodomain, ZF-HD class|Homeodomain, ZF-HD class|Homeodomain, ZF-HD class|ZF-HD homeobox protein, Cys/…
Potra2n10c20934	1.0768	1.3379	0.7179	1.3668	0.9859	0.8623	1.2214	0.2463	0.2451	0.1526	0.0606	0.1046	0.2456	0.1007	0.1727	0.0745	3.9606	0.0001	4.1608	0	2.4451	0.3137	4.4341	0	3.6228	0.0026	3.0223	0.0057	3.9135	0	Potri.010G169300				'not assigned.unknown'								FAD-binding, type PCMH-like superfamily|FAD-binding, type PCMH-like superfamily|CLE-related protein 45-like|CLE-related protein 45-like
Potra2n10c20939	0	0.3805	0.3452	0.6091	0.6942	0.4918	0.0833	0.642	0	0.1557	0.2422	0.0083	0.135	0.0668	0.0833	0.1222	-4.7492	0.0007	-0.3274	0.8479	-0.8947	0.9	-0.1231	0.9369	0.2157	0.875	-0.8187	0.5245	-3.3803	0.0312	Potri.010G169000	AT3G28960	AT3G28960	B9HY05	'transport.amino acids'	AT3G28960	located in vacuolar membrane	GO:0005215|GO:0005488|GO:0005886|GO:0006810	transporter activity|binding|plasma membrane|transport	Molecular Function|Molecular Function|Cellular Component|Biological Process			Amino acid transporter, transmembrane domain|Amino acid transporter, transmembrane domain|Amino acid transporter, transmembrane domain
Potra2n10c20945	4.9891	4.8991	4.224	4.9541	4.8224	4.7277	5.0758	4.1277	0.1642	0.1144	0.1284	0.1774	0.1942	0.228	0.2478	0.1123	1.0316	0	0.6223	0.0001	0.1547	0.8573	0.9101	0.0002	0.8292	0	0.6778	0.0027	0.9875	0	Potri.010G168300	AT1G26800	AT1G26800	A9PB64	'protein.degradation.ubiquitin.E3.RING'	MPSR1	involved in cytoplasm protein quality control by the ubiquitin-proteasome system	GO:0003824	catalytic activity	Molecular Function			Zinc finger, RING/FYVE/PHD-type|Zinc finger, RING-type|Zinc finger, RING-type|Zinc finger, RING-type|Zinc finger, RING-type|Zinc finger, RING-type|Zinc finger, RING-type
Potra2n10c20947	4.2495	3.7584	4.5374	3.9053	4.0501	4.091	3.718	4.5384	0.291	0.1227	0.065	0.113	0.2582	0.1428	0.248	0.0661	-0.3503	0.2448	-0.8365	0	-0.0204	0.9892	-0.6931	0.0001	-0.5414	0.0283	-0.483	0.0087	-0.8633	0.0001	Potri.010G168100	AT1G14190		B9HXZ6		AT1G14190	, has oxidoreductase activity	GO:0000166|GO:0003677|GO:0003824|GO:0008152|GO:0016020	nucleotide binding|DNA binding|catalytic activity|metabolic process|membrane	Molecular Function|Molecular Function|Molecular Function|Biological Process|Cellular Component	EC:4.1.2.10	(R)-mandelonitrile lyase	Myb domain, plants|Glucose-methanol-choline oxidoreductase, N-terminal|FAD/NAD(P)-binding domain superfamily|FAD/NAD(P)-binding domain superfamily|FAD/NAD(P)-binding domain superfamily|MYB-CC type transcription factor, LHEQLE-containing domain|Glucose-methanol-choline oxidoreductase, C-terminal|Glucose-methanol-choline oxidoreductase, C-terminal|Glucose-methanol-choline oxidoreductase, C-terminal…
Potra2n10c20952	1.9669	1.3956	2.2305	2.1698	1.9053	2.1635	1.9603	2.4769	0.1249	0.1851	0.2499	0.1115	0.15	0.1435	0.2003	0.1544	-0.9339	0.0142	-1.6419	0.0004	-0.5095	0.7081	-0.4778	0.3032	-0.9954	0.0162	-0.5124	0.2208	-0.7689	0.091	Potri.010G167300	AT2G03060	AT2G03060	B9HXZ0	'RNA.regulation of transcription.MADS box transcription factor family'	AGL30	has DNA-binding transcription factor activity	GO:0003677|GO:0003700|GO:0005515|GO:0005634|GO:0006139|GO:0007275|GO:0009058|GO:0016020	DNA binding|DNA-binding transcription factor activity|protein binding|nucleus|nucleobase-containing compound metabolic process|multicellular organism development|biosynthetic process|membrane	Molecular Function|Molecular Function|Molecular Function|Cellular Component|Biological Process|Biological Process|Biological Process|Cellular Component			Zinc finger, RING-CH-type|Zinc finger, RING-CH-type|Zinc finger, RING-CH-type|Transcription factor, MADS-box|Transcription factor, MADS-box superfamily|Transcription factor, MADS-box|Transcription factor, MADS-box|Transcription factor, MADS-box|Transcription factor, MADS-box|MADS SRF-like|Transcription factor, MADS-box superfamily
Potra2n10c20953	4.5437	3.3211	5.2026	4.0822	6.0556	4.9641	3.469	5.7594	0.9009	0.6759	0.6659	0.796	0.6221	0.9389	1.2545	0.3226	-1.4864	0.0341	-1.6477	0	-0.5764	0.7496	-1.4257	0.0022	0.0817	0.8247	-0.4288	0.6224	-1.5816	0.1173	Potri.010G167200	AT2G03090	AT1G26770	A9PI83	'cell wall.modification'	EXPA10, EXPA15	involved in plant-type cell wall loosening	GO:0005576|GO:0005618|GO:0016020|GO:0016043	extracellular region|cell wall|membrane|cellular component organization	Cellular Component|Cellular Component|Cellular Component|Biological Process			Expansin/Lol pI|Expansin|Expansin, cellulose-binding-like domain|Expansin, cellulose-binding-like domain superfamily|RlpA-like protein, double-psi beta-barrel domain|RlpA-like domain superfamily|RlpA-like domain superfamily|RlpA-like domain superfamily|Expansin/pollen allergen, DPBB domain|Expansin, cellulose-binding-like domain|Expansin, cellulose-binding-like domain superfamily|RlpA-like domain…	EXPN	PtEXPA3			Geisler-Lee J, Geisler M, Coutinho PM, Segerman B, Nishikubo N, Takahashi J, Aspeborg H, Djerbi S, Master E, Andersson-Gunnerås S, Sundberg B, Karpinski S, Teeri TT, Kleczkowski LA, Henrissat B, Mellerowicz EJ ( 2006). Poplar Carbohydrate-Active Enzymes (CAZymes). Gene identification and expression analyses. Plant Physiol 140: 946-962.PMID:16415215
Potra2n10c20958	1.0041	1.0375	0.7658	1.5071	1.8901	0.7056	1.4363	0.7416	0.316	0.217	0.2581	0.2305	0.2754	0.1519	0.1094	0.0965	1.1695	0.3037	1.2602	0.2115	0.2723	0.9753	2.1069	0.002	2.8292	0	-0.079	0.9593	1.8428	0.0073	Potri.010G167000	AT1G69510		B9HXY7	'not assigned.unknown'	AT1G69510	, located in nucleus	GO:0005737|GO:0006464|GO:0016020|GO:0030234	cytoplasm|cellular protein modification process|membrane|enzyme regulator activity	Cellular Component|Biological Process|Cellular Component|Molecular Function			Endosulphine|Endosulphine|Endosulphine|Endosulphine|Endosulphine|Endosulphine|Endosulphine|Endosulphine
Potra2n10c20963	1.9313	2.2364	0.6112	2.7734	2.5746	1.576	2.2362	0.3615	0.4235	0.2436	0.2828	0.3549	0.4624	0.4452	0.5835	0.1463	4.2261	0	3.9903	0	0.7543	0.947	5.2724	0	5.068	0	3.2717	0.0032	4.2304	0.0033	Potri.010G166200	AT1G69490	AT1G69490	B9HI90	'development.unspecified'	NAP	has DNA-binding transcription factor activity	GO:0003677|GO:0005634|GO:0006139|GO:0009058|GO:0009908	DNA binding|nucleus|nucleobase-containing compound metabolic process|biosynthetic process|flower development	Molecular Function|Cellular Component|Biological Process|Biological Process|Biological Process			NAC domain superfamily|NAC domain|NAC domain|NAC domain|NAC domain|NAC domain|NAC domain|NAC domain superfamily
Potra2n10c20986	3.9921	3.2649	4.2576	4.1699	3.99	3.8514	3.4631	4.2041	0.2738	0.2093	0.2203	0.2917	0.2294	0.2938	0.4517	0.0964	-0.3622	0.0753	-0.7796	0	-0.0053	0.9963	0.0709	0.8082	-0.3189	0.058	-0.3528	0.0977	-0.6464	0.0507	Potri.010G163400	AT1G69430	AT1G26650	B9HXN7	'not assigned.unknown'	AT1G26650, AT1G69430	involved in biological_process	GO:0016020|GO:0016301	membrane|kinase activity	Cellular Component|Molecular Function			GDP-fucose protein O-fucosyltransferase|GDP-fucose protein O-fucosyltransferase|GDP-fucose protein O-fucosyltransferase|GDP-fucose protein O-fucosyltransferase|GDP-fucose protein O-fucosyltransferase
Potra2n10c20988	6.8542	6.4069	7.0907	6.8869	6.9574	6.7533	6.3573	7.1745	0.2366	0.1028	0.1015	0.2051	0.216	0.2187	0.3797	0.0605	-0.3948	0.0223	-0.6438	0	-0.1202	0.7697	-0.235	0.1394	-0.2688	0.0701	-0.4027	0.0088	-0.7044	0.0028	Potri.010G163200	AT1G69420	AT1G69420	B9HXN6	'RNA.regulation of transcription.unclassified'	AT1G69420	involved in peptidyl-L-cysteine S-palmitoylation	GO:0005783|GO:0005794|GO:0006464|GO:0006810|GO:0009058|GO:0016020|GO:0016740	endoplasmic reticulum|Golgi apparatus|cellular protein modification process|transport|biosynthetic process|membrane|transferase activity	Cellular Component|Cellular Component|Biological Process|Biological Process|Biological Process|Cellular Component|Molecular Function	EC:2.3.1.225	Protein S-acyltransferase	Palmitoyltransferase, DHHC domain|Palmitoyltransferase, DHHC domain|Palmitoyltransferase, DHHC domain|Palmitoyltransferase, DHHC domain|Palmitoyltransferase, DHHC domain|Palmitoyltransferase, DHHC domain|Palmitoyltransferase, DHHC domain|Palmitoyltransferase, DHHC domain|Palmitoyltransferase, DHHC domain|Palmitoyltransferase, DHHC domain
Potra2n10c20990	3.0756	3.2361	2.686	3.404	3.4601	3.1257	3.2892	2.5237	0.1463	0.1248	0.0584	0.1044	0.2333	0.0561	0.1658	0.0806	0.8438	0	0.7421	0.0003	0.2694	0.7077	1.1365	0	1.301	0	0.7954	0	0.945	0	Potri.010G163000	AT1G13960	AT1G13960	B9HXN4	'RNA.regulation of transcription.WRKY domain transcription factor family'	WRKY4	functions in transcription cis-regulatory region binding	GO:0003677|GO:0003700|GO:0005634|GO:0006139|GO:0009058	DNA binding|DNA-binding transcription factor activity|nucleus|nucleobase-containing compound metabolic process|biosynthetic process	Molecular Function|Molecular Function|Cellular Component|Biological Process|Biological Process			WRKY domain superfamily|WRKY domain|WRKY domain|WRKY domain|WRKY domain|WRKY domain|WRKY domain|WRKY domain|WRKY domain|WRKY domain|WRKY domain|WRKY domain|WRKY domain|WRKY domain|WRKY domain|WRKY domain|WRKY domain|WRKY domain|WRKY domain superfamily|WRKY domain superfamily
Potra2n10c21000	5.8668	6.1424	5.6021	6.1388	5.9551	5.9777	6.2608	5.612	0.1666	0.0843	0.1282	0.0863	0.143	0.204	0.2348	0.073	0.3614	0.0017	0.3936	0	0.0404	0.9529	0.5177	0	0.4079	0	0.3768	0.0064	0.6172	0	Potri.010G162000	AT1G13940	AT1G13940	B9HXM4	'not assigned.unknown'	AT1G13940	located in nucleus						Protein of unknown function DUF863, plant|Protein of unknown function DUF863, plant|Protein of unknown function DUF863, plant|Protein of unknown function DUF863, plant|Protein of unknown function DUF863, plant|Protein of unknown function DUF863, plant|Protein of unknown function DUF863, plant|Protein of unknown function DUF863, plant|Protein of unknown function DUF863, plant|Protein of unknown fu…
Potra2n10c21009	7.0356	7.6009	6.9901	6.8393	7.65	7.5164	7.4878	6.8948	0.2994	0.1662	0.1491	0.3378	0.1946	0.2352	0.3127	0.1343	0.2484	0.4781	0.5723	0.0277	0.0991	0.9526	-0.095	0.837	0.7766	0.0009	0.6138	0.0156	0.5176	0.0722	Potri.010G161200	AT1G13930	AT2G03440	B9HXL7	'development.unspecified'	NRP1, AT1G13930	involved in regulation of abscisic acid biosynthetic process, located in plasma membrane	GO:0006629|GO:0006950|GO:0009058|GO:0009628|GO:0009987|GO:0019748	lipid metabolic process|response to stress|biosynthetic process|response to abiotic stimulus|cellular process|secondary metabolic process	Biological Process|Biological Process|Biological Process|Biological Process|Biological Process|Biological Process			FAD/NAD-linked reductase, dimerisation domain superfamily|FAD/NAD-linked reductase, dimerisation domain superfamily|FAD/NAD-linked reductase, dimerisation domain superfamily|FAD/NAD-linked reductase, dimerisation domain superfamily|Nodulin-related protein 1|Nodulin-related protein 1
Potra2n10c21019	2.6251	2.0414	2.2108	2.6499	2.6896	2.4332	2.3878	1.6576	0.1864	0.1282	0.1516	0.1399	0.2298	0.1638	0.2345	0.1228	1.677	0	0.3644	0.424	1.0267	0.1032	1.5584	0.0001	1.7543	0	1.2976	0.0009	1.2506	0.0088	Potri.010G160100	AT1G69310	AT1G69310	B9HXK9	'RNA.regulation of transcription.WRKY domain transcription factor family'	WRKY57	functions in transcription cis-regulatory region binding	GO:0003677|GO:0003700|GO:0005634|GO:0006139|GO:0009058	DNA binding|DNA-binding transcription factor activity|nucleus|nucleobase-containing compound metabolic process|biosynthetic process	Molecular Function|Molecular Function|Cellular Component|Biological Process|Biological Process			WRKY domain|WRKY domain superfamily|WRKY domain superfamily|WRKY domain superfamily|WRKY domain superfamily|WRKY domain superfamily|WRKY domain superfamily|WRKY domain superfamily|WRKY domain superfamily|WRKY domain|WRKY domain superfamily
Potra2n10c21023	7.6237	7.0003	7.859	7.8261	7.6775	7.4158	7.2292	7.8199	0.2807	0.161	0.1703	0.2506	0.2921	0.2724	0.314	0.0816	-0.29	0.1276	-0.6055	0	-0.016	0.9866	0.0851	0.6231	-0.2104	0.1979	-0.3745	0.0154	-0.492	0.004	Potri.010G159800	AT3G29360	AT5G15490	B9HXK6	'cell wall.precursor synthesis.UGD'	UGD3, UGD2	involved in UDP-glucuronate biosynthetic process	GO:0000166|GO:0003824|GO:0005634|GO:0005829|GO:0005975|GO:0006139|GO:0009058|GO:0016020	nucleotide binding|catalytic activity|nucleus|cytosol|carbohydrate metabolic process|nucleobase-containing compound metabolic process|biosynthetic process|membrane	Molecular Function|Molecular Function|Cellular Component|Cellular Component|Biological Process|Biological Process|Biological Process|Cellular Component	EC:1.1.1.22	UDP-glucose 6-dehydrogenase	UDP-glucose/GDP-mannose dehydrogenase|UDP-glucose/GDP-mannose dehydrogenase, dimerisation|UDP-glucose/GDP-mannose dehydrogenase, C-terminal|UDP-glucose/GDP-mannose dehydrogenase, C-terminal|UDP-glucose/GDP-mannose dehydrogenase, C-terminal|UDP-glucose/GDP-mannose dehydrogenase, N-terminal|UDP-glucose/GDP-mannose dehydrogenase, N-terminal|UDP-glucose 6-dehydrogenase, eukaryotic type|UDP-glucose/GD…
Potra2n10c21026	3.3774	3.746	2.9228	3.3569	3.5316	3.4071	3.7585	2.7918	0.2237	0.1522	0.1935	0.062	0.1443	0.1878	0.3382	0.0786	0.873	0	1.0073	0	0.2487	0.8212	0.6843	0.0009	0.9763	0	0.7749	0.0002	1.1123	0	Potri.008G094600	AT1G13870	AT1G13870	B9HID6	'RNA.regulation of transcription'	DRL1	functions in calmodulin binding	GO:0005622|GO:0006139|GO:0009058	intracellular|nucleobase-containing compound metabolic process|biosynthetic process	Cellular Component|Biological Process|Biological Process			Protein KTI12/L-seryl-tRNA(Sec) kinase|Protein KTI12/L-seryl-tRNA(Sec) kinase|Protein KTI12/L-seryl-tRNA(Sec) kinase|Protein KTI12/L-seryl-tRNA(Sec) kinase|P-loop containing nucleoside triphosphate hydrolase
Potra2n10c21049	6.1779	6.1113	6.0868	6.0031	5.521	6.3013	6.3352	6.2134	0.0774	0.1075	0.1798	0.3106	0.216	0.1056	0.1526	0.105	0.0254	0.9195	-0.1817	0.4446	-0.0613	0.9656	-0.294	0.14	-0.6379	0.0004	0.0841	0.6867	0.1195	0.6581	Potri.010G157200	AT1G13700	AT1G13700	B9HXI3	'OPP.oxidative PP.6-phosphogluconolactonase'	PGL1	has 6-phosphogluconolactonase activity	GO:0005975|GO:0006091|GO:0016020|GO:0016787	carbohydrate metabolic process|generation of precursor metabolites and energy|membrane|hydrolase activity	Biological Process|Biological Process|Cellular Component|Molecular Function	EC:3.1.1.31|EC:3.1.1.1	6-phosphogluconolactonase|Carboxylesterase	6-phosphogluconolactonase, DevB-type|Glucosamine/galactosamine-6-phosphate isomerase|Glucosamine/galactosamine-6-phosphate isomerase|6-Phosphogluconolactonase|6-Phosphogluconolactonase|6-phosphogluconolactonase, DevB-type|NagB/RpiA transferase-like
Potra2n10c21055	2.4963	2.8832	2.7674	2.7779	2.734	2.9519	2.8107	2.9962	0.1366	0.1019	0.1064	0.1357	0.1601	0.1485	0.2327	0.072	-0.6048	0.0092	-0.276	0.2535	-0.2763	0.7176	-0.3008	0.3031	-0.3015	0.2336	-0.0655	0.8422	-0.2681	0.4156	Potri.010G154300	AT1G69170	AT1G69170	B9HXH7	'development.squamosa promoter binding like (SPL)'	SPL6	involved in defense response to bacterium	GO:0003677|GO:0005634	DNA binding|nucleus	Molecular Function|Cellular Component			SBP domain|SBP domain|SBP domain|SBP domain|SBP domain|SBP domain|SBP domain superfamily|SBP domain superfamily
Potra2n10c21056	2.932	2.7356	3.3943	3.0125	2.9936	3.0626	2.8273	3.3693	0.126	0.1371	0.1277	0.1455	0.1591	0.1365	0.0929	0.0984	-0.5744	0.0242	-0.7921	0.0039	0.0193	0.9946	-0.4676	0.108	-0.4997	0.0686	-0.3804	0.1629	-0.6952	0.0062	Potri.010G154200	AT1G69160	AT1G69160	B9HXH6	'not assigned.unknown'	BGL1	involved in positive regulation of auxin mediated signaling pathway	GO:0005488|GO:0005737|GO:0006091|GO:0007165|GO:0009719|GO:0016787|GO:0042221	binding|cytoplasm|generation of precursor metabolites and energy|signal transduction|response to endogenous stimulus|hydrolase activity|response to chemical	Molecular Function|Cellular Component|Biological Process|Biological Process|Biological Process|Molecular Function|Biological Process	EC:3.6.1.1	Inorganic diphosphatase	Ubiquitin-like domain superfamily|Ubiquitin-like domain superfamily|Ubiquitin-like domain superfamily|Ubiquitin-like domain superfamily|Ubiquitin-like domain superfamily|Ubiquitin-like domain superfamily|Protein BIG GRAIN 1-like|Protein BIG GRAIN 1-like
Potra2n10c21058	7.0879	7.5949	6.4925	7.4288	6.9595	7.2041	7.589	6.464	0.2999	0.1626	0.2674	0.1389	0.2872	0.3428	0.428	0.1139	0.7982	0	0.9042	0	0.1163	0.8834	0.9605	0	0.5958	0.0001	0.7471	0.0001	1.0636	0	Potri.010G154000	AT2G47070	AT2G47070	U5FZ02	'development.squamosa promoter binding like (SPL)'	SPL1	located in nucleus	GO:0003677|GO:0005634|GO:0016020	DNA binding|nucleus|membrane	Molecular Function|Cellular Component|Cellular Component			Ankyrin repeat-containing domain superfamily|SBP domain|SBP domain superfamily|SBP domain superfamily|SBP domain superfamily|SBP domain superfamily|SBP domain superfamily|SBP domain superfamily|SBP domain superfamily|SBP domain superfamily|SBP domain superfamily|SBP domain superfamily|SBP domain|Ankyrin repeat-containing domain|Ankyrin repeat-containing domain superfamily|SBP domain superfamily
Potra2n10c21065	8.0036	7.3666	8.2344	8.062	8.0215	7.8957	7.6578	8.2042	0.2782	0.0985	0.2347	0.319	0.2402	0.2358	0.2818	0.1154	-0.2986	0.1299	-0.5954	0	-0.0446	0.9608	-0.0345	0.8614	-0.2739	0.0023	-0.2826	0.0103	-0.4394	0.0012	Potri.010G153500	AT4G01850	AT3G17390	A9PEK8	'amino acid metabolism.synthesis.aspartate family.methionine'	MTO3, SAM-2	involved in S-adenosylmethionine biosynthetic process	GO:0000166|GO:0005829|GO:0006464|GO:0009058|GO:0016301	nucleotide binding|cytosol|cellular protein modification process|biosynthetic process|kinase activity	Molecular Function|Cellular Component|Biological Process|Biological Process|Molecular Function	EC:2.5.1.6	Methionine adenosyltransferase	S-adenosylmethionine synthetase|S-adenosylmethionine synthetase|S-adenosylmethionine synthetase|S-adenosylmethionine synthetase, central domain|S-adenosylmethionine synthetase, C-terminal|S-adenosylmethionine synthetase, N-terminal|S-adenosylmethionine synthetase, N-terminal|S-adenosylmethionine synthetase|S-adenosylmethionine synthetase|S-adenosylmethionine synthetase, conserved site|S-adenosylm…
Potra2n10c21066	4.3079	4.2053	4.5879	4.5558	4.2833	3.9469	4.1716	4.5992	0.2092	0.1513	0.054	0.0794	0.141	0.1185	0.1833	0.0823	-0.3378	0.2075	-0.4036	0.092	-0.0131	0.9946	-0.0765	0.7702	-0.3629	0.0908	-0.7257	0.0001	-0.4456	0.0591	Potri.010G153400	AT3G15580	AT3G15580	B9HII0	'protein.degradation.autophagy'	APG8H	involved in cellular response to nitrogen starvation	GO:0005737|GO:0006950|GO:0007154|GO:0009056|GO:0009605	cytoplasm|response to stress|cell communication|catabolic process|response to external stimulus	Cellular Component|Biological Process|Biological Process|Biological Process|Biological Process			S-adenosyl-L-methionine-dependent methyltransferase|Autophagy protein Atg8 ubiquitin-like|Autophagy protein Atg8 ubiquitin-like|Autophagy protein Atg8 ubiquitin-like|Autophagy protein Atg8 ubiquitin-like|Ubiquitin-like domain superfamily
Potra2n10c21069	5.1423	5.7174	4.8423	5.8029	4.9818	5.2873	5.5609	4.7959	0.2561	0.216	0.2339	0.1628	0.3518	0.2883	0.3252	0.1676	0.5393	0.0032	0.5819	0.0009	0.1566	0.8728	1.029	0	0.3214	0.1311	0.4928	0.0055	0.7444	0.0018	Potri.010G153100	AT2G22300	AT5G09410	B9HXG6	'RNA.regulation of transcription.AtSR Transcription Factor family'	EICBP.B, SR1	involved in regulation of transcription by RNA polymerase II, located in cytoplasm	GO:0003677|GO:0005515|GO:0005634|GO:0006139|GO:0009058	DNA binding|protein binding|nucleus|nucleobase-containing compound metabolic process|biosynthetic process	Molecular Function|Molecular Function|Cellular Component|Biological Process|Biological Process			Immunoglobulin-like fold|IPT domain|Ankyrin repeat-containing domain|IQ motif, EF-hand binding site|IQ motif, EF-hand binding site|Ankyrin repeat-containing domain superfamily|CG-1 DNA-binding domain|CG-1 DNA-binding domain|CG-1 DNA-binding domain|Ankyrin repeat-containing domain|IQ motif, EF-hand binding site|IQ motif, EF-hand binding site|Ankyrin repeat|CG-1 DNA-binding domain|Ankyrin repeat-co…
Potra2n10c21070	3.6149	2.2184	3.7899	3.5615	3.2612	3.3839	2.1311	3.2983	0.4492	0.4552	0.329	0.2829	0.5209	0.5932	0.6086	0.2227	0.0618	0.9193	-0.7105	0.4401	0.3809	0.7519	0.4478	0.3261	-0.3046	0.5196	0.09	0.8923	-1.4346	0.0046	Potri.010G153000	AT3G17360	AT3G17360	B9HXX9	'cell.organisation'	POK1	involved in mitotic cytokinesis	GO:0000166|GO:0003774|GO:0005515|GO:0005856|GO:0009987	nucleotide binding|motor activity|protein binding|cytoskeleton|cellular process	Molecular Function|Molecular Function|Molecular Function|Cellular Component|Biological Process	EC:3.6.1.3|EC:3.6.1.15	Adenosinetriphosphatase|Nucleoside-triphosphate phosphatase	Dimeric alpha-beta barrel|Dimeric alpha-beta barrel|Dimeric alpha-beta barrel|Dimeric alpha-beta barrel|Dimeric alpha-beta barrel|Dimeric alpha-beta barrel|Dimeric alpha-beta barrel|Dimeric alpha-beta barrel|Dimeric alpha-beta barrel|Dimeric alpha-beta barrel|Dimeric alpha-beta barrel|Dimeric alpha-beta barrel|Dimeric alpha-beta barrel|Dimeric alpha-beta barrel|Dimeric alpha-beta barrel|Kinesin m…
Potra2n10c21078	4.2496	3.7347	4.3351	3.6705	4.4537	4.4559	3.7518	4.3137	0.3218	0.279	0.1777	0.1421	0.1969	0.2613	0.5985	0.1309	-0.0963	0.8491	-0.3614	0.2963	-0.0019	0.9997	-0.7049	0.0097	0.1206	0.7334	0.2081	0.5755	-0.3387	0.5422	Potri.010G152000	AT1G48100	AT1G48100	U5G278	'cell wall.degradation.pectate lyases and polygalacturonases'	PGX3	has polygalacturonase activity	GO:0005576|GO:0005975|GO:0016043|GO:0016787	extracellular region|carbohydrate metabolic process|cellular component organization|hydrolase activity	Cellular Component|Biological Process|Biological Process|Molecular Function	EC:3.2.1.67|EC:3.2.1.15	Galacturan 1,4-alpha-galacturonidase|Polygalacturonase	Pectin lyase fold|Glycoside hydrolase, family 28|Glycoside hydrolase, family 28|Glycoside hydrolase, family 28|Glycoside hydrolase, family 28|Glycoside hydrolase, family 28|Glycoside hydrolase, family 28|Pectin lyase fold/virulence factor	GH28		Pectin	pectin degradation	Geisler-Lee J, Geisler M, Coutinho PM, Segerman B, Nishikubo N, Takahashi J, Aspeborg H, Djerbi S, Master E, Andersson-Gunnerås S, Sundberg B, Karpinski S, Teeri TT, Kleczkowski LA, Henrissat B, Mellerowicz EJ ( 2006). Poplar Carbohydrate-Active Enzymes (CAZymes). Gene identification and expression analyses. Plant Physiol 140: 946-962.PMID:16415215	Yang ZL, Liu HJ, Wang XR, Zeng QY(2013) Molecular evolution and expression divergence of the Populus polygalacturonase supergene family shed light on the evolution of increasingly complex organs in plants. New Phytol 197: 1353–1365.PMID:23346984
Potra2n10c21079	2.3306	1.879	2.0396	1.6086	3.0147	2.2298	1.7541	2.0893	0.36	0.2676	0.1928	0.2923	0.2824	0.3255	0.5542	0.1377	0.2207	0.7171	0.1645	0.7948	-0.0919	0.978	-0.6424	0.2264	1.3446	0.0007	0.4318	0.4816	-0.1094	0.9114	Potri.008G100600	AT1G48090	AT1G48090		'not assigned.unknown'	AT1G48090	involved in signal transduction	GO:0006810|GO:0009987|GO:0016020	transport|cellular process|membrane	Biological Process|Biological Process|Cellular Component			Peptidyl-prolyl cis-trans isomerase, PpiC-type|Vacuolar protein sorting-associated protein 13
Potra2n10c21086	1.6836	1.4614	2.359	1.8519	2.0045	1.9568	1.4778	3.0024	0.1662	0.1021	0.2428	0.2556	0.2444	0.366	0.2714	0.1257	-2.0947	0	-2.4335	0	-0.9349	0.0769	-1.6468	0	-1.4778	0.0001	-1.4296	0.0032	-2.3007	0	Potri.010G151000	AT3G17210	AT3G17210	A9PGB3	'stress.biotic.PR-proteins'	HS1	involved in pollen tube adhesion	GO:0005829|GO:0005886|GO:0006950|GO:0007154|GO:0009605|GO:0009607|GO:0009856|GO:0048856	cytosol|plasma membrane|response to stress|cell communication|response to external stimulus|response to biotic stimulus|pollination|anatomical structure development	Cellular Component|Cellular Component|Biological Process|Biological Process|Biological Process|Biological Process|Biological Process|Biological Process			Stress responsive alpha-beta barrel|Stress responsive alpha-beta barrel|Stress responsive alpha-beta barrel|Stress responsive alpha-beta barrel|Stress responsive alpha-beta barrel|Dimeric alpha-beta barrel
Potra2n10c21087	6.5873	6.4365	6.1525	6.0711	6.9088	6.3287	6.1281	6.1304	0.1564	0.2544	0.252	0.1702	0.1957	0.2585	0.2735	0.1029	0.3685	0.0067	0.5229	0.0569	-0.0353	0.9801	0.0032	0.991	0.7692	0	0.2484	0.2761	0.0991	0.7364	Potri.010G150900	AT3G17210	AT3G17210	A9PDM0	'stress.biotic.PR-proteins'	HS1	involved in pollen tube adhesion	GO:0005829|GO:0005886|GO:0006950|GO:0007154|GO:0009605|GO:0009607|GO:0009856|GO:0048856	cytosol|plasma membrane|response to stress|cell communication|response to external stimulus|response to biotic stimulus|pollination|anatomical structure development	Cellular Component|Cellular Component|Biological Process|Biological Process|Biological Process|Biological Process|Biological Process|Biological Process			Stress responsive alpha-beta barrel|Stress responsive alpha-beta barrel|Stress responsive alpha-beta barrel|Stress responsive alpha-beta barrel|Stress responsive alpha-beta barrel|Dimeric alpha-beta barrel
Potra2n10c21091	6.4373	6.6788	5.0653	5.9965	6.8706	6.3153	6.379	5.4948	0.1312	0.1843	0.1289	0.0754	0.2385	0.2316	0.1416	0.1062	0.9823	0	1.2215	0	-0.4783	0.2077	0.5073	0.0172	1.4449	0	0.8956	0.0004	0.8972	0	Potri.010G150700	AT3G17210	AT3G17210	B9HX69	'stress.biotic.PR-proteins'	HS1	involved in pollen tube adhesion	GO:0005829|GO:0005886|GO:0006950|GO:0007154|GO:0009605|GO:0009607|GO:0009856|GO:0048856	cytosol|plasma membrane|response to stress|cell communication|response to external stimulus|response to biotic stimulus|pollination|anatomical structure development	Cellular Component|Cellular Component|Biological Process|Biological Process|Biological Process|Biological Process|Biological Process|Biological Process			Mitochondrial carrier domain superfamily|Stress responsive alpha-beta barrel|Stress responsive alpha-beta barrel|Stress responsive alpha-beta barrel|Stress responsive alpha-beta barrel|Dimeric alpha-beta barrel
Potra2n10c21092	4.7139	4.6496	3.6235	3.7889	5.002	4.3321	4.1039	3.6145	0.147	0.2811	0.081	0.2723	0.3303	0.1837	0.2711	0.1033	1.1289	0	1.3297	0	-0.0493	0.9777	0.2403	0.5641	1.5577	0	0.8331	0.0001	0.6654	0.029	Potri.010G150500	AT3G17210	AT3G17210	B9HX68	'stress.biotic.PR-proteins'	HS1	involved in pollen tube adhesion	GO:0007154|GO:0009856|GO:0048856	cell communication|pollination|anatomical structure development	Biological Process|Biological Process|Biological Process			Stress responsive alpha-beta barrel|Stress responsive alpha-beta barrel|Stress responsive alpha-beta barrel|Stress responsive alpha-beta barrel|Stress responsive alpha-beta barrel|Dimeric alpha-beta barrel
Potra2n10c21096	1.9805	2.0831	1.5627	1.9546	1.3818	1.8806	1.8637	1.038	0.1398	0.1714	0.1492	0.1034	0.067	0.1599	0.2102	0.1041	2.0924	0	1.8041	0.0001	1.2885	0.155	1.8479	0.0001	0.8471	0.1744	1.7492	0.0001	1.6305	0.001	Potri.010G149900	AT3G06490	AT3G06490	B9HX62	'RNA.regulation of transcription.MYB domain transcription factor family'	MYB108	involved in positive regulation of anther dehiscence	GO:0003677|GO:0005634	DNA binding|nucleus	Molecular Function|Cellular Component			SANT/Myb domain|SANT/Myb domain|SANT/Myb domain|SANT/Myb domain|SANT/Myb domain|SANT/Myb domain|SANT/Myb domain|Myb domain|Myb domain|SANT/Myb domain|SANT/Myb domain|Homeobox-like domain superfamily
Potra2n10c21099	4.8831	4.2834	5.496	4.7334	5.0974	4.8701	4.4104	5.3608	0.2359	0.2538	0.1125	0.046	0.3345	0.1786	0.3823	0.1243	-0.6259	0.002	-0.8455	0.0001	0.0924	0.9498	-0.6407	0.0006	-0.3289	0.2455	-0.5163	0.0045	-0.8907	0.0008	Potri.010G149600				'not assigned.unknown'			GO:0016020	membrane	Cellular Component
Potra2n10c21100	5.1659	5.573	5.0978	5.3002	5.0183	5.2208	5.6535	5.0515	0.2479	0.1363	0.1373	0.1765	0.2439	0.1928	0.3443	0.0429	0.2404	0.2895	0.4089	0.0005	0.0897	0.8912	0.228	0.1147	0.0347	0.887	0.186	0.3282	0.6096	0.0056	Potri.010G149500	AT3G06510		B9HX58		SFR2	, involved in response to freezing	GO:0005975|GO:0016020|GO:0016787	carbohydrate metabolic process|membrane|hydrolase activity	Biological Process|Cellular Component|Molecular Function	EC:3.2.1.21	Beta-glucosidase	ER membrane protein complex subunit 6|Glycoside hydrolase family 1|Glycoside hydrolase family 1|Glycoside hydrolase family 1|Glycoside hydrolase family 1|Glycoside hydrolase family 1|Glycoside hydrolase superfamily	GH1
Potra2n10c21101	2.6304	2.5698	2.8771	2.2481	2.9566	2.8997	2.4053	2.9831	0.1855	0.0724	0.1138	0.1203	0.2173	0.1418	0.2547	0.0768	-0.5367	0.05	-0.4523	0.0477	-0.1867	0.8583	-1.0241	0.0001	-0.0688	0.854	-0.0878	0.8068	-0.6926	0.0527	Potri.010G149400	AT3G17180	AT3G17180	B9HX57	'protein.degradation.serine protease'	scpl33	located in extracellular region	GO:0016787|GO:0019538	hydrolase activity|protein metabolic process	Molecular Function|Biological Process	EC:3.4.21|EC:3.4.16	Acting on peptide bonds (peptidases)|Acting on peptide bonds (peptidases)	Alpha/Beta hydrolase fold|Peptidase S10, serine carboxypeptidase|Peptidase S10, serine carboxypeptidase|Peptidase S10, serine carboxypeptidase|Alpha/Beta hydrolase fold
Potra2n10c21118	0.7144	0.9171	0.7177	1.4361	1.2591	1.0891	0.8852	0.3619	0.1369	0.0938	0.133	0.4485	0.2445	0.0545	0.0489	0.1158	1.3583	0.3127	2.1666	0.0443	1.2073	0.8072	3.5718	0.0004	3.0682	0.0028	2.4858	0.0035	1.9009	0.0983	Potri.010G147700	AT5G49520	AT5G49520	B9HX42	'RNA.regulation of transcription.WRKY domain transcription factor family'	WRKY48	involved in defense response to bacterium	GO:0003677|GO:0003700|GO:0005634|GO:0006139|GO:0009058	DNA binding|DNA-binding transcription factor activity|nucleus|nucleobase-containing compound metabolic process|biosynthetic process	Molecular Function|Molecular Function|Cellular Component|Biological Process|Biological Process			WRKY domain superfamily|WRKY domain|WRKY domain|WRKY domain|WRKY domain|WRKY domain|WRKY domain|WRKY domain|WRKY domain|WRKY domain|WRKY domain|WRKY domain superfamily
Potra2n10c21128	3.1103	2.7371	3.6204	3.212	3.5047	3.4674	2.9481	3.6173	0.1706	0.1756	0.215	0.1827	0.1484	0.1882	0.2337	0.1526	-0.7577	0.0001	-0.7056	0.0002	-0.0595	0.9777	-0.3778	0.1401	-0.249	0.1896	-0.1194	0.7288	-0.7045	0.0006	Potri.010G146900	AT5G49480	AT5G49480	B9HX36	'signalling.calcium'	CP1	located in chloroplast	GO:0005488|GO:0005737|GO:0005856|GO:0007049|GO:0016043	binding|cytoplasm|cytoskeleton|cell cycle|cellular component organization	Molecular Function|Cellular Component|Cellular Component|Biological Process|Biological Process			EF-hand domain|EF-hand domain|EF-hand domain|EF-hand domain|EF-hand domain|EF-hand domain|EF-Hand 1, calcium-binding site|EF-Hand 1, calcium-binding site|EF-Hand 1, calcium-binding site|EF-hand domain|EF-hand domain|EF-hand domain|EF-hand domain|EF-hand domain pair
Potra2n10c21132	5.029	6.1951	4.4019	4.9827	4.9695	5.2173	5.8516	4.1627	0.4517	0.2509	0.3922	0.3734	0.4982	0.4722	0.5711	0.2257	1.1516	0.0005	1.6907	0	0.3847	0.7613	0.7291	0.0342	0.9949	0.0032	1.0762	0.0009	1.6708	0	Potri.010G146400	AT4G16210	AT4G16210	B9HX29	'lipid metabolism.lipid degradation.beta-oxidation.hydroxybutyryl CoA DH'	ECHIA	located in peroxisome	GO:0003824|GO:0005777|GO:0006629|GO:0009056|GO:0009058|GO:0009987	catalytic activity|peroxisome|lipid metabolic process|catabolic process|biosynthetic process|cellular process	Molecular Function|Cellular Component|Biological Process|Biological Process|Biological Process|Biological Process	EC:4.2.1.17	Enoyl-CoA hydratase	Wall-associated receptor kinase, C-terminal|Enoyl-CoA hydratase/isomerase|Enoyl-CoA hydratase/isomerase|Enoyl-CoA hydratase/isomerase|ClpP/crotonase-like domain superfamily
Potra2n10c21137	3.8374	4.0107	4.405	4.0914	4.4204	4.2325	4.2215	4.3766	0.0984	0.1067	0.1392	0.1325	0.1992	0.1442	0.0811	0.0522	-0.5877	0.0001	-0.3443	0.0503	0.0561	0.9672	-0.3203	0.0863	0.0928	0.7235	-0.1342	0.5819	-0.1628	0.3753	Potri.010G145900	AT2G18790	AT2G18790	B9HX24	'signalling.light'	PHYB	has protein binding	GO:0000166|GO:0005515|GO:0005634|GO:0006139|GO:0006464|GO:0007165|GO:0009058|GO:0009416|GO:0009605|GO:0016301|GO:0038023	nucleotide binding|protein binding|nucleus|nucleobase-containing compound metabolic process|cellular protein modification process|signal transduction|biosynthetic process|response to light stimulus|response to external stimulus|kinase activity|signaling receptor activity	Molecular Function|Molecular Function|Cellular Component|Biological Process|Biological Process|Biological Process|Biological Process|Biological Process|Biological Process|Molecular Function|Molecular Function	EC:2.7.13.3	Histidine kinase	Phytochrome|Phytochrome|Phytochrome, central region|Signal transduction histidine kinase, dimerisation/phosphoacceptor domain|Signal transduction histidine kinase, dimerisation/phosphoacceptor domain|Histidine kinase/HSP90-like ATPase|Phytochrome A/B/C/D/E|PAS fold|PAS fold|Histidine kinase/HSP90-like ATPase superfamily|PAS fold-2|PAS fold-2|PAS fold-2|GAF domain|PAS domain|GAF-like domain superf…
Potra2n10c21138	0.0648	0.5085	0.5306	0.1255	0.2042	0.272	0.0822	0.7479	0.0648	0.2262	0.2303	0.1255	0.2042	0.1757	0.0822	0.0522	-4.3147	0.0008	-0.1873	0.9004	-0.4847	0.9384	-3.1986	0.0341	-1.9386	0.13	-1.4924	0.2152	-4.0661	0.0052	Potri.010G145766	AT5G49460	AT5G49460	B9HIN6	'TCA / org transformation.other organic acid transformatons.atp-citrate lyase'	ACLB-2	located in cytoplasm	GO:0003700|GO:0005488|GO:0005829|GO:0005886|GO:0006091|GO:0006139|GO:0009058|GO:0016740	DNA-binding transcription factor activity|binding|cytosol|plasma membrane|generation of precursor metabolites and energy|nucleobase-containing compound metabolic process|biosynthetic process|transferase activity	Molecular Function|Molecular Function|Cellular Component|Cellular Component|Biological Process|Biological Process|Biological Process|Molecular Function	EC:2.3.3.8	ATP citrate synthase	CoA-binding|Succinyl-CoA synthetase-like|Succinyl-CoA synthetase-like|Succinyl-CoA synthetase-like|Succinyl-CoA synthetase-like|Succinyl-CoA synthetase-like|NAD(P)-binding domain superfamily
Potra2n10c21145	4.2684	4.1776	3.9777	4.2245	4.7754	4.038	4.0399	3.8512	0.0503	0.0631	0.1159	0.1321	0.1306	0.1158	0.1703	0.047	0.4833	0.0001	0.3492	0.0182	0.1669	0.8034	0.4396	0.014	1.0276	0	0.2286	0.2488	0.2515	0.2793	Potri.010G145000	AT3G17040	AT3G17040	B9HX17	'RNA.processing'	HCF107	involved in negative regulation of exoribonuclease activity	GO:0003723|GO:0005515|GO:0005773|GO:0006139|GO:0006412|GO:0009416|GO:0009507|GO:0016020|GO:0016043|GO:0065009	RNA binding|protein binding|vacuole|nucleobase-containing compound metabolic process|translation|response to light stimulus|chloroplast|membrane|cellular component organization|regulation of molecular function	Molecular Function|Molecular Function|Cellular Component|Biological Process|Biological Process|Biological Process|Cellular Component|Cellular Component|Biological Process|Biological Process			Zinc finger, RING-type|Tetratricopeptide-like helical domain superfamily|Tetratricopeptide-like helical domain superfamily|Tetratricopeptide-like helical domain superfamily|Tetratricopeptide-like helical domain superfamily|Tetratricopeptide-like helical domain superfamily|Tetratricopeptide-like helical domain superfamily|Tetratricopeptide-like helical domain superfamily|Tetratricopeptide-like hel…
Potra2n10c21155	1.4542	1.3982	1.4872	2.0558	2.1945	1.0979	1.2469	1.2012	0.0994	0.1964	0.1162	0.2229	0.3037	0.2048	0.071	0.0651	0.577	0.2418	0.6408	0.3324	0.6137	0.6626	1.8031	0	2.0114	0	-0.1938	0.8185	0.1345	0.8457	Potri.010G143100	AT1G09240		B9HWZ1		NAS3	, involved in pollen tube growth	GO:0009058|GO:0009987|GO:0016740	biosynthetic process|cellular process|transferase activity	Biological Process|Biological Process|Molecular Function	EC:2.5.1.43	Nicotianamine synthase	Nucleic acid-binding, OB-fold|Nicotianamine synthase|Nicotianamine synthase|Nicotianamine synthase|Nicotianamine synthase|S-adenosyl-L-methionine-dependent methyltransferase
Potra2n10c21157	2.9323	3.0535	1.1278	2.6339	1.4227	2.5603	2.5753	1.4648	0.3924	0.347	0.1291	0.1891	0.3976	0.4552	0.4641	0.109	2.6277	0	2.1287	0	-0.7291	0.5706	1.9525	0	0.2348	0.7874	1.8349	0	1.6784	0.0001	Potri.010G142800	AT4G16260		B9HWY8		AT4G16260	, has glucan endo-1	GO:0003700|GO:0005773|GO:0005975|GO:0006139|GO:0006950|GO:0009058|GO:0016787	DNA-binding transcription factor activity|vacuole|carbohydrate metabolic process|nucleobase-containing compound metabolic process|response to stress|biosynthetic process|hydrolase activity	Molecular Function|Cellular Component|Biological Process|Biological Process|Biological Process|Biological Process|Molecular Function	EC:3.2.1.21|EC:3.2.1.39	Beta-glucosidase|Glucan endo-1,3-beta-D-glucosidase	Immunoglobulin E-set|Glycoside hydrolase family 17|Glycoside hydrolase family 17|Glycoside hydrolase family 17|Basic-leucine zipper domain|Basic-leucine zipper domain|Basic-leucine zipper domain|Basic-leucine zipper domain|Basic-leucine zipper domain|Glycoside hydrolase family 17|Basic-leucine zipper domain|Basic-leucine zipper domain|Glycoside hydrolase superfamily|Glycoside hydrolase superfamil…	GH17	PtGHL17_49	Callose	Callose degradation	Geisler-Lee J, Geisler M, Coutinho PM, Segerman B, Nishikubo N, Takahashi J, Aspeborg H, Djerbi S, Master E, Andersson-Gunnerås S, Sundberg B, Karpinski S, Teeri TT, Kleczkowski LA, Henrissat B, Mellerowicz EJ ( 2006). Poplar Carbohydrate-Active Enzymes (CAZymes). Gene identification and expression analyses. Plant Physiol 140: 946-962.PMID:16415215
Potra2n10c21160	2.1187	1.9528	2.5241	1.9193	1.3725	2.2493	2.1923	2.6983	0.1595	0.2751	0.2533	0.1808	0.2049	0.0799	0.2638	0.1232	-0.8406	0.0228	-0.6998	0.1412	-0.346	0.7561	-1.1041	0.0033	-2.207	0	-0.654	0.0201	-0.6104	0.1854	Potri.005G030800	AT3G47570	AT3G47570	U5GDI7	'signalling.receptor kinases.leucine rich repeat XI'	AT3G47570	has protein threonine kinase activity	GO:0000166|GO:0005515|GO:0005886|GO:0006464|GO:0016301	nucleotide binding|protein binding|plasma membrane|cellular protein modification process|kinase activity	Molecular Function|Molecular Function|Cellular Component|Biological Process|Molecular Function	EC:2.7.11	Transferring phosphorus-containing groups	Leucine-rich repeat|Leucine-rich repeat domain superfamily|Leucine-rich repeat domain superfamily|Leucine-rich repeat domain superfamily|Leucine-rich repeat domain superfamily|Serine-threonine/tyrosine-protein kinase, catalytic domain|Leucine-rich repeat domain superfamily|Leucine-rich repeat-containing N-terminal, plant-type|Leucine-rich repeat domain superfamily|Leucine-rich repeat domain super…
Potra2n10c21161	8.6876	8.9622	8.3568	8.4823	8.6038	8.6594	8.9284	8.292	0.1745	0.116	0.0787	0.1087	0.1591	0.1715	0.2117	0.0539	0.4751	0.0004	0.5545	0	0.0876	0.8564	0.1613	0.1905	0.3537	0.0081	0.3746	0.0117	0.6029	0	Potri.010G142600	AT2G29360		B9HWY3			, located in mitochondrion	GO:0006139|GO:0009058	nucleobase-containing compound metabolic process|biosynthetic process	Biological Process|Biological Process			Oxoglutarate/iron-dependent dioxygenase|DNA-directed RNA polymerase, M/15kDa subunit|DNA-directed RNA polymerase, M/15kDa subunit
Potra2n10c21173	5.2091	6.0702	4.7086	5.0881	5.1601	5.2699	5.8524	4.5856	0.4037	0.2655	0.2926	0.4461	0.4274	0.3706	0.4873	0.1599	0.8978	0.0003	1.1457	0	0.2738	0.7831	0.4316	0.1294	0.7646	0.0015	0.7284	0.0024	1.2242	0	Potri.010G141300	AT4G16146	AT4G16146	B9HWX1	'not assigned.unknown'	AT4G16146	located in nucleus						Endosulphine|Endosulphine|Endosulphine|Endosulphine|Endosulphine|Endosulphine
Potra2n10c21180	0.7382	1.1675	0.2565	0.5684	0.8213	0.8686	0.6345	0.1253	0.1066	0.2024	0.1618	0.2179	0.281	0.2983	0.2442	0.0865	3.5179	0.0105	4.2969	0.0007	1.5447		2.7143		3.8275	0.0121	4.3386	0.0081	2.59		Potri.010G140700	AT1G67030		B9HWW5	'not assigned.unknown'	ZFP6	, involved in regulation of transcription	GO:0003676|GO:0009987	nucleic acid binding|cellular process	Molecular Function|Biological Process			Cyclophilin-like domain superfamily|Cyclophilin-like domain superfamily|Cyclophilin-like domain superfamily|Zinc finger C2H2-type|Zinc finger C2H2-type|Zinc finger C2H2 superfamily
Potra2n10c21181	2.4769	2.8543	2.1832	2.4749	2.7371	2.5155	2.6914	2.116	0.0679	0.2714	0.1299	0.1927	0.1269	0.2185	0.2171	0.1414	0.6199	0.0742	0.5703	0.1457	0.1585	0.9508	0.4698	0.3226	0.9599	0.0044	0.5294	0.127	0.727	0.0536	Potri.008G108800	AT1G10240	AT1G10240	U5G4F6	'signalling.light'	FRS11	located in nucleus
Potra2n10c21202	4.8579	5.2774	4.777	5.266	5.3614	5.2194	5.296	4.8376	0.2189	0.0999	0.1301	0.1006	0.1964	0.16	0.2203	0.0983	0.112	0.7109	0.3757	0.0858	-0.0417	0.9782	0.4217	0.0497	0.5923	0.003	0.3843	0.0528	0.4317	0.065	Potri.010G138100	AT2G03810		B9HWU5	'not assigned.unknown'	AT2G03810	, involved in regulation of asymmetric cell division	GO:0005886|GO:0009987	plasma membrane|cellular process	Cellular Component|Biological Process			DNA glycosylase|DNA glycosylase|DNA glycosylase|Protein BREAKING OF ASYMMETRY IN THE STOMATAL LINEAGE|Protein BREAKING OF ASYMMETRY IN THE STOMATAL LINEAGE
Potra2n10c21204	5.611	5.0258	5.8247	5.4643	5.3455	5.3317	5.1487	5.8436	0.22	0.1174	0.1392	0.1659	0.2267	0.2306	0.3152	0.0868	-0.3347	0.0494	-0.6799	0	-0.0792	0.916	-0.3408	0.022	-0.584	0.0001	-0.511	0.0011	-0.627	0.0016	Potri.010G137900	AT1G26300	AT1G26300	B9HWU3	'not assigned.unknown'	AT1G26300	has molecular_function						BSD domain superfamily|BSD domain|BSD domain|BSD domain|BSD domain|BSD domain|BSD domain|BSD domain|BSD domain|BSD domain
Potra2n10c21209	5.0966	5.3227	4.8118	5.2915	4.6704	5.1527	5.3516	4.6852	0.1846	0.1169	0.1627	0.1833	0.3641	0.1669	0.3044	0.1101	0.5642	0	0.4404	0.0003	0.2092	0.5495	0.583	0	0.1375	0.6645	0.4836	0	0.714	0.0034													Ribosomal protein S5 domain 2-type fold|Ribosomal protein S5 domain 2-type fold
Potra2n10c21210	8.2823	8.6621	7.9213	8.3749	8.0853	8.309	8.8153	7.955	0.1968	0.1143	0.1375	0.2222	0.2219	0.2085	0.2792	0.0951	0.4466	0	0.5013	0	0.0295	0.9772	0.3641	0.0029	0.209	0.1049	0.3555	0.0075	0.815	0	Potri.010G137400	AT2G03890	AT2G03890	B9HWU0	'protein.degradation.ubiquitin'	PI4K GAMMA 7	involved in phosphatidylinositol phosphate biosynthetic process	GO:0016301	kinase activity	Molecular Function			Armadillo-type fold|Armadillo-type fold|Phosphatidylinositol 3-/4-kinase, catalytic domain|Phosphatidylinositol 3-/4-kinase, catalytic domain|Phosphatidylinositol 3-/4-kinase, catalytic domain|Phosphatidylinositol 3-/4-kinase, catalytic domain|Phosphatidylinositol 3-/4-kinase, catalytic domain
Potra2n10c21260	4.4407	4.4466	5.164	4.9038	5.1783	5.0391	4.7142	5.2584	0.2843	0.3471	0.0758	0.261	0.2887	0.2034	0.1718	0.0962	-0.7777	0.0086	-0.64	0.0928	-0.1023	0.9288	-0.3304	0.2851	-0.0132	0.975	-0.2124	0.4681	-0.5639	0.0164	Potri.010G132300	AT1G68740	AT1G68740	B9HWP3	'transport.phosphate'		involved in cellular response to phosphate starvation	GO:0005215|GO:0005488|GO:0005794|GO:0005886|GO:0006810|GO:0006950|GO:0007154|GO:0009605	transporter activity|binding|Golgi apparatus|plasma membrane|transport|response to stress|cell communication|response to external stimulus	Molecular Function|Molecular Function|Cellular Component|Cellular Component|Biological Process|Biological Process|Biological Process|Biological Process			EXS, C-terminal|SPX domain|SPX domain|SPX domain|SPX domain|EXS, C-terminal|SPX domain|PHO1, SPX domain
Potra2n10c21265	2.8146	3.0557	2.625	2.6652	3.4309	3.0143	3.0394	2.0351	0.224	0.174	0.2359	0.0558	0.4038	0.2102	0.2039	0.1465	1.1905	0.0024	1.2388	0.0024	0.8943	0.2666	0.8308	0.0586	1.9929	0	1.3389	0.0004	1.374	0.0013	Potri.010G131900	AT3G25620	AT3G25620	B9HWN9	'transport.ABC transporters and multidrug resistance systems'	ABCG21	involved in transmembrane transport	GO:0000166|GO:0005215|GO:0005886|GO:0006810|GO:0016787	nucleotide binding|transporter activity|plasma membrane|transport|hydrolase activity	Molecular Function|Molecular Function|Cellular Component|Biological Process|Molecular Function	EC:3.6.1.3|EC:3.6.1.15	Adenosinetriphosphatase|Nucleoside-triphosphate phosphatase	Vacuolar protein sorting-associated protein Ist1|ABC transporter-like|ABC-2 type transporter|ABC-2 type transporter|ABC-2 type transporter|ABC-2 type transporter|ABC-2 type transporter|ABC transporter, conserved site|ABC transporter-like|ABC transporter-like|P-loop containing nucleoside triphosphate hydrolase
Potra2n10c21272	3.7757	4.5582	3.146	3.6391	3.4807	3.726	4.3253	3.1955	0.3208	0.3962	0.1014	0.6138	0.3126	0.3416	0.4496	0.2657	0.9566	0.0005	0.8829	0.0074	0.0822	0.9772	0.3115	0.5188	0.5378	0.1394	0.631	0.067	1.1161	0.0002	Potri.010G131100	AT1G26100	AT1G26100	B9HWN0	'redox.ascorbate and glutathione'	AT1G26100	has oxidoreductase activity	GO:0003824|GO:0008152|GO:0016020	catalytic activity|metabolic process|membrane	Molecular Function|Biological Process|Cellular Component			UDP-glucuronosyl/UDP-glucosyltransferase|Cytochrome b561/ferric reductase transmembrane|Cytochrome b561/ferric reductase transmembrane|Cytochrome b561/ferric reductase transmembrane|Cytochrome b561/ferric reductase transmembrane|Cytochrome b561/ferric reductase transmembrane
Potra2n10c21280	5.8568	5.8328	5.9644	5.5964	5.9034	5.7893	5.8062	6.1998	0.1008	0.0419	0.1091	0.0521	0.218	0.0911	0.0546	0.0504	-0.386	0.0014	-0.3307	0.0016	-0.2622	0.2801	-0.6162	0	-0.2878	0.1725	-0.4135	0.0012	-0.3918	0.0008	Potri.010G130000	AT1G68810		B9HWM2		ABS5	, has protein dimerization activity	GO:0003677|GO:0005515	DNA binding|protein binding	Molecular Function|Molecular Function			Creatinase/aminopeptidase-like|Helix-loop-helix DNA-binding domain superfamily|Myc-type, basic helix-loop-helix (bHLH) domain|Myc-type, basic helix-loop-helix (bHLH) domain|Myc-type, basic helix-loop-helix (bHLH) domain|Myc-type, basic helix-loop-helix (bHLH) domain|Myc-type, basic helix-loop-helix (bHLH) domain|Myc-type, basic helix-loop-helix (bHLH) domain|Myc-type, basic helix-loop-helix (bHLH…
Potra2n10c21282	5.1223	5.0315	5.6385	5.182	5.2893	5.4425	5.4328	5.7352	0.1005	0.2824	0.1833	0.132	0.2146	0.1706	0.2401	0.072	-0.6658	0	-0.5135	0.0852	-0.1207	0.9078	-0.5527	0.0006	-0.479	0.0196	-0.2815	0.1679	-0.2537	0.3736	Potri.010G129800	AT1G75290	AT1G75280	B9HWM1	'secondary metabolism.flavonoids.isoflavones.isoflavone reductase'	AT1G75280, AT1G75290	located in cytoplasm, located in chloroplast	GO:0003824|GO:0008152	catalytic activity|metabolic process	Molecular Function|Biological Process	EC:1.17.1|EC:1.17.1.3	Acting on CH or CH(2) groups|Leucoanthocyanidin reductase	NmrA-like domain|NmrA-like domain|NmrA-like domain|NmrA-like domain|NmrA-like domain|NmrA-like domain|NAD(P)-binding domain superfamily
Potra2n10c21287	3.9191	3.7519	4.2377	3.9795	3.9649	4.0483	3.8563	4.4277	0.0987	0.1805	0.1153	0.0603	0.1081	0.0931	0.0854	0.0423	-0.5738	0.0001	-0.6692	0.0018	-0.1981	0.6938	-0.4912	0.0001	-0.5075	0.0007	-0.4108	0.0034	-0.6241	0	Potri.010G129300	AT1G25570	AT1G25570	B9HWL8	'signalling.receptor kinases.misc'	LLR1	located in chloroplast	GO:0005768|GO:0005773|GO:0005794|GO:0005886|GO:0016301	endosome|vacuole|Golgi apparatus|plasma membrane|kinase activity	Cellular Component|Cellular Component|Cellular Component|Cellular Component|Molecular Function			Leucine-rich repeat domain superfamily|Malectin-like domain|Malectin-like domain|Malectin-like domain|Malectin-like domain|Malectin-like domain	CBM57
Potra2n10c21288	2.8335	2.4754	1.467	2.7601	2.4284	2.0011	2.1786	1.27	0.4751	0.1797	0.1652	0.2242	0.1861	0.0517	0.1726	0.0851	3.0673	0	2.0517	0	0.4792	0.8335	2.591	0	2.0824	0	1.4015	0.0001	1.6797	0.0001	Potri.008G117100	AT1G13260		B9HWL7		RAV1	, involved in negative regulation of transcription	GO:0003677|GO:0003700|GO:0005634|GO:0006139|GO:0009058	DNA binding|DNA-binding transcription factor activity|nucleus|nucleobase-containing compound metabolic process|biosynthetic process	Molecular Function|Molecular Function|Cellular Component|Biological Process|Biological Process			Creatinase/aminopeptidase-like|Creatinase/aminopeptidase-like|Creatinase/aminopeptidase-like|Creatinase/aminopeptidase-like|Creatinase/aminopeptidase-like|Creatinase/aminopeptidase-like
Potra2n10c21295	2.0681	2.1687	2.6402	2.1639	2.442	2.4393	2.8603	2.7409	0.1022	0.1273	0.1959	0.1564	0.1129	0.1286	0.3844	0.0716	-0.9805	0	-0.8253	0.0033	-0.1545	0.9288	-0.8063	0.0058	-0.4174	0.1274	-0.3985	0.1784	0.2742	0.5991	Potri.010G128700												BRO1 domain|BRO1 domain superfamily|BRO1 domain superfamily|BRO1 domain superfamily|BRO1 domain|BRO1 domain
Potra2n10c21299	6.2085	6.6471	7.0037	6.3142	6.6064	6.9484	6.9287	7.2233	0.3614	0.4324	0.0721	0.1464	0.6332	0.2022	0.4008	0.048	-0.8409	0.0028	-0.2753	0.6478	-0.2081	0.32	-0.9513	0	-0.302	0.6114	-0.2316	0.3133	-0.1454	0.7234	Potri.010G128300	AT1G25530	AT1G25530	B9HWL0	'transport.amino acids'	AT1G25530	has amino acid transmembrane transporter activity	GO:0005215|GO:0005886|GO:0006810	transporter activity|plasma membrane|transport	Molecular Function|Cellular Component|Biological Process			Amino acid transporter, transmembrane domain|Amino acid transporter, transmembrane domain|Amino acid transporter, transmembrane domain|Amino acid transporter, transmembrane domain|Amino acid transporter, transmembrane domain
Potra2n10c21312	5.9684	5.8702	5.4619	6.0289	5.9455	5.7603	6.2068	5.3276	0.0966	0.1285	0.1321	0.3236	0.2422	0.0987	0.1847	0.1121	0.718	0	0.5015	0.0299	0.1822	0.7733	0.7997	0.01	0.7303	0.0041	0.4467	0.0206	0.8776	0	Potri.010G127000	AT1G13340	AT1G13340	B9HWJ6	'not assigned.unknown'	ISTL6	involved in response to oxidative stress	GO:0006810	transport	Biological Process			Vacuolar protein sorting-associated protein Ist1|Vacuolar protein sorting-associated protein IST1-like|Vacuolar protein sorting-associated protein IST1-like|Vacuolar protein sorting-associated protein IST1-like|Vacuolar protein sorting-associated protein IST1-like|Vacuolar protein sorting-associated protein IST1-like|Vacuolar protein sorting-associated protein Ist1|Vacuolar protein sorting-associ…
Potra2n10c21319	4.1539	4.5616	2.3644	4.8681	4.064	4.1137	4.9089	2.058	0.4623	0.2854	0.1673	0.4566	0.9326	0.4775	0.5613	0.1956	3.0968	0	2.5783	0	0.6329	0.2889	3.7344	0	3.3058	0	2.6637	0	3.5009	0	Potri.010G126300	AT1G68570	AT1G68570	B9HWI7	'transport.peptides and oligopeptides'	NPF3.1	located in plasma membrane	GO:0005215|GO:0005622|GO:0005886|GO:0006810	transporter activity|intracellular|plasma membrane|transport	Molecular Function|Cellular Component|Cellular Component|Biological Process			Proton-dependent oligopeptide transporter family|Proton-dependent oligopeptide transporter family|Proton-dependent oligopeptide transporter family|Proton-dependent oligopeptide transporter family|MFS transporter superfamily
Potra2n10c21322	6.6229	6.758	6.372	6.5184	6.6084	6.6427	7.0468	6.3701	0.1162	0.0677	0.1044	0.0807	0.0484	0.1224	0.1335	0.0526	0.268	0.108	0.3694	0.0035	-0.0098	0.9946	0.1571	0.3292	0.2298	0.0709	0.286	0.08	0.6794	0	Potri.010G126000	AT1G13360	AT1G13360	A9P995	'not assigned.unknown'	AT1G13360	involved in cellular response to hypoxia						Galactose mutarotase-like domain superfamily|Galactose mutarotase-like domain superfamily|Galactose mutarotase-like domain superfamily|Galactose mutarotase-like domain superfamily
Potra2n10c21326	5.726	5.7404	5.2473	5.6613	5.8353	5.8576	5.5643	5.1587	0.0796	0.2107	0.1951	0.2704	0.2802	0.1689	0.2401	0.1418	0.5237	0.0264	0.6478	0.0421	0.0636	0.9777	0.5516	0.1012	0.6206	0.022	0.729	0.004	0.4378	0.1949	Potri.010G125800	AT1G68560		B9HWI3		XYL1	, involved in xylan catabolic process	GO:0005737|GO:0005783|GO:0005975|GO:0009987|GO:0016787|GO:0030246	cytoplasm|endoplasmic reticulum|carbohydrate metabolic process|cellular process|hydrolase activity|carbohydrate binding	Cellular Component|Cellular Component|Biological Process|Biological Process|Molecular Function|Molecular Function	EC:3.2.1.20	Alpha-glucosidase	Glycoside hydrolase family 31, N-terminal domain|Glycosyl hydrolase, all-beta|Glycosyl hydrolase, all-beta|Glycosyl hydrolase, all-beta|Glycoside hydrolase family 31|Galactose mutarotase, N-terminal barrel|Glycosyl hydrolase, all-beta|Glycosyl hydrolase, all-beta|Glycosyl hydrolase, all-beta|Glycosyl hydrolase, all-beta|Glycosyl hydrolases family 31, active site|Glycosyl hydrolases family 31, act…	GH31	PtAXY3-B	XG	XG modification	Geisler-Lee J, Geisler M, Coutinho PM, Segerman B, Nishikubo N, Takahashi J, Aspeborg H, Djerbi S, Master E, Andersson-Gunnerås S, Sundberg B, Karpinski S, Teeri TT, Kleczkowski LA, Henrissat B, Mellerowicz EJ ( 2006). Poplar Carbohydrate-Active Enzymes (CAZymes). Gene identification and expression analyses. Plant Physiol 140: 946-962.PMID:16415215
Potra2n10c21327	3.3016	3.3776	3.2324	3.0978	3.747	3.4931	3.3354	3.1748	0.0755	0.1446	0.1015	0.0531	0.0791	0.0791	0.1191	0.0488	0.1612	0.4362	0.2704	0.3035	0.0634	0.9665	-0.089	0.7255	0.6746	0	0.3941	0.0156	0.2262	0.3268	Potri.010G125700				'not assigned.unknown'			GO:0016020	membrane	Cellular Component
Potra2n10c21330	6.1662	6.0428	6.4633	6.036	5.7771	5.9025	5.9363	6.4677	0.1778	0.1881	0.0702	0.104	0.2478	0.1198	0.1385	0.0576	-0.3391	0.0695	-0.3256	0.1511	-0.0123	0.9932	-0.427	0.0011	-0.7352	0	-0.5714	0	-0.5181	0.0005	Potri.010G125200	AT3G25900	AT3G25900	B9HWH8	'amino acid metabolism.synthesis.aspartate family.methionine.homocysteine S-methyltransferase'	HMT-1	involved in methionine biosynthetic process	GO:0005488|GO:0009058|GO:0009987|GO:0016740	binding|biosynthetic process|cellular process|transferase activity	Molecular Function|Biological Process|Biological Process|Molecular Function	EC:2.1.1.5	Betaine--homocysteine S-methyltransferase	Homocysteine-binding domain|Homocysteine-binding domain superfamily|Betaine-homocysteine S-methyltransferase, BHMT|Betaine-homocysteine S-methyltransferase, BHMT|Betaine-homocysteine S-methyltransferase, BHMT|Homocysteine-binding domain|Homocysteine-binding domain superfamily
Potra2n10c21332	2.5064	3.1071	1.5544	2.4016	2.7044	2.4893	3.2492	1.3872	0.2227	0.2758	0.2386	0.2724	0.2615	0.3379	0.536	0.0935	2.1139	0	2.3196	0	0.5159	0.7957	1.7415	0	2.3437	0	2.0245	0	2.9714	0	Potri.010G125100	AT1G25440		B9HWH7		BBX15	, involved in regulation of transcription	GO:0005515|GO:0005634|GO:0006139|GO:0009058	protein binding|nucleus|nucleobase-containing compound metabolic process|biosynthetic process	Molecular Function|Cellular Component|Biological Process|Biological Process			B-box-type zinc finger|CCT domain|CCT domain|CCT domain|CCT domain|B-box-type zinc finger|CCT domain|B-box-type zinc finger
Potra2n10c21333	0.9057	0.4455	0.1756	1.418	1.4678	0.7136	0.7988	0.0766	0.2732	0.2137	0.1014	0.5286	0.3931	0.213	0.3395	0.0766	4.0944	0.0126	3.4059		0.2358		5.5212	0	5.826	0	3.6843	0.0276	4.2548	0.0274	Potri.010G125000	AT1G68510		B9HWH6		LBD42	, involved in regulation of gene expression						Lateral organ boundaries, LOB|Lateral organ boundaries, LOB|Lateral organ boundaries, LOB|Lateral organ boundaries, LOB
Potra2n10c21336	1.1789	0.9217	0.6318	1.4936	1.6483	0.6825	0.8345	0.5794	0.074	0.128	0.0682	0.3267	0.1115	0.1888	0.1358	0.1099	1.8098	0.012	1.4583	0.1383	-0.0304	0.9963	2.7073	0.0003	2.8537	0	0.5796	0.6793	0.9341	0.3999	Potri.010G124700	AT1G68500		B9HWH4	'not assigned.unknown'		, located in cytoplasm						UspA|UspA|UspA
Potra2n10c21337	4.8056	5.0936	4.3974	4.8934	4.766	4.8437	5.0073	4.5391	0.202	0.1552	0.1303	0.0998	0.1858	0.1698	0.2209	0.0634	0.363	0.1115	0.6334	0.0025	-0.1382	0.8757	0.3712	0.0325	0.2813	0.197	0.3348	0.1068	0.489	0.0235	Potri.010G124400	AT1G68490	AT1G68490	B9HWH3	'not assigned.unknown'	AT1G68490	located in nucleus	GO:0016740	transferase activity	Molecular Function			PLAC8 motif-containing protein|PLAC8 motif-containing protein|PLAC8 motif-containing protein|PLAC8 motif-containing protein
Potra2n10c21338	2.5754	3.2422	1.5697	2.5541	2.327	2.4907	2.7651	1.8	0.4134	0.1955	0.2474	0.2821	0.3576	0.3371	0.343	0.1622	1.4818	0.0002	1.5859	0	-0.3336	0.8885	1.0582	0.0148	0.9897	0.016	1.0787	0.0098	1.2699	0.0005	Potri.008G121100	AT3G25920	AT3G25920	B9HJ33	'protein.synthesis.ribosomal protein.prokaryotic.chloroplast.50S subunit.L15'	RPL15	located in cytosolic large ribosomal subunit	GO:0005198|GO:0005840|GO:0006412	structural molecule activity|ribosome|translation	Molecular Function|Cellular Component|Biological Process			Ribosomal protein L18e/L15P|Ribosomal protein L18e/L15P|Ribosomal protein L15, bacterial-type|Ribosomal protein L15, bacterial-type|Ribosomal protein L15, conserved site|Ribosomal L18e/L15P superfamily
Potra2n10c21343	1.7565	1.5733	1.6472	2.3894	2.2267	1.7298	1.6336	1.4026	0.0908	0.1273	0.0484	0.0421	0.1792	0.1645	0.0664	0.1309	0.5712	0.3059	0.3265	0.6517	0.3825	0.8935	1.6506	0.0003	1.4384	0.0048	0.6029	0.3251	0.3917	0.5588	Potri.008G121500	AT1G68460	AT1G68460	B9HJ38	'hormone metabolism.cytokinin.synthesis-degradation'	IPT1	involved in cytokinin biosynthetic process	GO:0005739|GO:0006139|GO:0016740	mitochondrion|nucleobase-containing compound metabolic process|transferase activity	Cellular Component|Biological Process|Molecular Function	EC:2.5.1.27|EC:2.5.1.75	Adenylate dimethylallyltransferase (AMP-dependent)|tRNA dimethylallyltransferase	Protein of unknown function DUF1262|IPP transferase|IPP transferase|IPP transferase|IPP transferase|Dimethylallyltransferase|P-loop containing nucleoside triphosphate hydrolase
Potra2n10c21348	1.6254	1.9142	2.465	1.4171	1.3018	2.4674	2.3877	2.4723	0.1671	0.1012	0.1737	0.4445	0.1022	0.1584	0.3599	0.198	-1.3264	0.0061	-1.1115	0.0158	-0.0186	0.9946	-2.1301	0.0006	-2.1178	0	-0.1027	0.8683	-0.1856	0.7996	Potri.010G123300	AT3G25930	AT3G25930	B9HWG6	'stress.abiotic.unspecified'	AT3G25930	located in cellular_component						UspA|Rossmann-like alpha/beta/alpha sandwich fold|Rossmann-like alpha/beta/alpha sandwich fold|Rossmann-like alpha/beta/alpha sandwich fold|Rossmann-like alpha/beta/alpha sandwich fold|Rossmann-like alpha/beta/alpha sandwich fold
Potra2n10c21349	4.0558	4.5502	4.5347	4.0895	3.7014	4.3406	4.6752	4.4476	0.2088	0.1381	0.0826	0.2707	0.1565	0.1367	0.2466	0.0991	-0.343	0.1826	0.0403	0.9033	0.1109	0.9201	-0.4589	0.0709	-0.8094	0	-0.1369	0.5757	0.1998	0.4779	Potri.010G123101	AT1G68260	AT1G68260		'lipid metabolism.lipid degradation.beta-oxidation.acyl-CoA thioesterase'	ALT3	located in chloroplast	GO:0005829|GO:0006629|GO:0009058|GO:0009507|GO:0009987|GO:0016740|GO:0016787	cytosol|lipid metabolic process|biosynthetic process|chloroplast|cellular process|transferase activity|hydrolase activity	Cellular Component|Biological Process|Biological Process|Cellular Component|Biological Process|Molecular Function|Molecular Function	EC:2.3.1.85|EC:3.1.2.14	Fatty-acid synthase|Oleoyl-[acyl-carrier-protein] hydrolase	Alpha/Beta hydrolase fold|Alpha/Beta hydrolase fold|Alpha/Beta hydrolase fold|Alpha/Beta hydrolase fold|Alpha/Beta hydrolase fold|HotDog domain superfamily
Potra2n10c21372	1.2119	1.7091	0.815	1.1489	1.9099	1.7479	1.5076	0.7533	0.1665	0.2175	0.1714	0.0892	0.116	0.095	0.1175	0.0522	1.6743	0.0069	2.1399	0.0001	0.4202	0.9249	1.221	0.0627	2.9488	0	2.5553	0	2.0382	0.0001	Potri.010G120800	AT1G18390	AT1G18390		'protein.postranslational modification.kinase.receptor like cytoplasmatic kinase VII'	LRK10L1.2	involved in cellular response to water deprivation	GO:0000166|GO:0006464|GO:0016301|GO:0030246	nucleotide binding|cellular protein modification process|kinase activity|carbohydrate binding	Molecular Function|Biological Process|Molecular Function|Molecular Function			Inositol-tetrakisphosphate 1-kinase|Serine-threonine/tyrosine-protein kinase, catalytic domain|Serine-threonine/tyrosine-protein kinase, catalytic domain|Wall-associated receptor kinase, galacturonan-binding domain|Wall-associated receptor kinase, galacturonan-binding domain|Wall-associated receptor kinase, galacturonan-binding domain|Protein kinase, ATP binding site|Protein kinase domain|Protein…
Potra2n10c21374	5.5702	6.0178	5.2615	5.6345	5.4424	5.622	6.2087	5.2125	0.166	0.1351	0.1337	0.2295	0.1809	0.2036	0.2909	0.1036	0.4763	0.0002	0.625	0	0.1077	0.8954	0.3734	0.0245	0.303	0.0346	0.422	0.0088	0.9915	0	Potri.010G120700	AT2G01260	AT2G01260		'not assigned.unknown'	AT2G01260	located in nucleus						Protein of unknown function DUF789|Protein of unknown function DUF789|Protein of unknown function DUF789|Protein of unknown function DUF789|Protein of unknown function DUF789
Potra2n10c21379	4.9475	4.642	5.1362	5.1033	5.4252	5.206	4.638	5.4277	0.3162	0.1895	0.1878	0.2124	0.246	0.2374	0.4426	0.0971	-0.593	0.0158	-0.5957	0.0008	-0.3302	0.4916	-0.2657	0.2833	-0.0769	0.7469	-0.2038	0.3862	-0.6507	0.0439	Potri.010G120100	AT2G01210	AT2G01210	B9HWD3	'signalling.receptor kinases.leucine rich repeat III'	ZAR1	involved in zygote asymmetric cytokinesis in embryo sac	GO:0000166|GO:0005515|GO:0006464|GO:0016020|GO:0016301	nucleotide binding|protein binding|cellular protein modification process|membrane|kinase activity	Molecular Function|Molecular Function|Biological Process|Cellular Component|Molecular Function	EC:1.3.1.74	2-alkenal reductase (NAD(P)(+))	Protein kinase domain|Leucine-rich repeat|Leucine-rich repeat domain superfamily|Leucine-rich repeat domain superfamily|Leucine-rich repeat domain superfamily|Leucine-rich repeat-containing N-terminal, plant-type|Leucine-rich repeat-containing N-terminal, plant-type|Leucine-rich repeat-containing N-terminal, plant-type|Leucine-rich repeat-containing N-terminal, plant-type|Leucine-rich repeat-cont…
Potra2n10c21385	4.0013	4.2363	4.4036	3.7819	4.0561	4.2287	4.438	4.6447	0.0753	0.106	0.1177	0.1776	0.2544	0.1114	0.1854	0.0443	-0.7129	0	-0.4266	0.0079	-0.2563	0.4674	-0.9732	0	-0.5788	0.0123	-0.4393	0.0041	-0.1881	0.4393	Potri.010G119400	AT3G02600	AT3G02600	B9HWC7	'misc.acid and other phosphatases'	LPP3	located in cytoplasm	GO:0006629|GO:0009056|GO:0009987|GO:0016020|GO:0016787	lipid metabolic process|catabolic process|cellular process|membrane|hydrolase activity	Biological Process|Biological Process|Biological Process|Cellular Component|Molecular Function	EC:3.1.3.4	Phosphatidate phosphatase	Protein of unknown function DUF761, plant|Phosphatidic acid phosphatase type 2/haloperoxidase|Phosphatidic acid phosphatase type 2/haloperoxidase|Phosphatidic acid phosphatase type 2/haloperoxidase|Phosphatidic acid phosphatase type 2/haloperoxidase|Phosphatidic acid phosphatase type 2/haloperoxidase superfamily
Potra2n10c21387	0.5613	0.6289	0.7188	0.8141	0.7005	0.7199	0.6046	1.072	0.1494	0.1767	0.1395	0.0686	0.1439	0.0688	0.2087	0.1151	-1.5092	0.0514	-1.9467	0.01	-1.0516	0.6072	-0.9685	0.2263	-1.035	0.2198	-1.1874	0.1111	-1.3167	0.1497	Potri.010G119100	AT2G01170	AT2G01170	B9HWC4	'transport.amino acids'	BAT1	has L-alanine transmembrane transporter activity	GO:0005215|GO:0006810|GO:0016020|GO:0042221	transporter activity|transport|membrane|response to chemical	Molecular Function|Biological Process|Cellular Component|Biological Process			Multi antimicrobial extrusion protein|Amino acid permease subfamily|Amino acid/polyamine transporter I|Amino acid/polyamine transporter I|Amino acid/polyamine transporter I|Amino acid/polyamine transporter I
Potra2n10c21389	5.0188	4.3856	4.729	4.8534	4.285	4.5918	4.2995	5.0208	0.1631	0.2454	0.1442	0.0942	0.0613	0.1818	0.3335	0.0272	-0.0113	0.971	-0.5896	0.0188	-0.2891	0.3347	-0.1822	0.1785	-0.7956	0	-0.4185	0.0326	-0.6701	0.0105	Potri.010G118700	AT1G68200	AT1G68200	B9HWC0	'RNA.regulation of transcription.C3H zinc finger family'	CDM1	located in nucleus	GO:0005488	binding	Molecular Function			Multi antimicrobial extrusion protein|Zinc finger, CCCH-type|Zinc finger, CCCH-type|Zinc finger, CCCH-type|Zinc finger, CCCH-type|Zinc finger, CCCH-type|Zinc finger, CCCH-type|Zinc finger, CCCH-type|Zinc finger, CCCH-type|Zinc finger, CCCH-type|Zinc finger, CCCH-type|Zinc finger, CCCH-type|Zinc finger, CCCH-type superfamily|Zinc finger, CCCH-type superfamily
Potra2n10c21396	4.4609	4.3452	5.1781	4.9259	4.4397	4.47	4.4477	5.2059	0.1555	0.2208	0.0917	0.124	0.1847	0.161	0.2808	0.0936	-0.8512	0	-0.8028	0.0029	-0.0653	0.9626	-0.2747	0.2203	-0.8282	0.0001	-0.7818	0	-0.7269	0.005	Potri.010G118000	AT1G15100	AT2G01150	B9HWB4	'protein.degradation.ubiquitin.E3.RING'	RHA2B, RHA2A	has ubiquitin-protein transferase activity, has protein binding	GO:0016020	membrane	Cellular Component			Zinc finger, RING-type|Zinc finger, RING/FYVE/PHD-type|Zinc finger, RING/FYVE/PHD-type|Zinc finger, RING/FYVE/PHD-type|Zinc finger, RING-type|Zinc finger, RING-type
Potra2n10c21414	3.7751	3.1123	3.404	4.2527	3.7292	3.49	3.4435	3.417	0.3852	0.1003	0.2541	0.3629	0.1679	0.0683	0.2548	0.1237	0.7063	0.1533	-0.5422	0.0446	0.0741	0.9782	1.0404	0.0061	0.4164	0.1829	0.064	0.8614	0.0674	0.8985	Potri.010G116000	AT5G17350	AT3G03280	A9PGX2	'not assigned.unknown'	AT3G03280, AT5G17350	involved in cellular response to hypoxia, located in chloroplast						Protein of unknown function DUF4228, plant|Protein of unknown function DUF4228, plant|Protein of unknown function DUF4228, plant|Protein of unknown function DUF4228, plant|Protein of unknown function DUF4228, plant
Potra2n10c21419	2.7216	2.6989	3.2599	2.5385	2.6984	2.8188	2.8398	3.295	0.0762	0.0963	0.0765	0.1192	0.0557	0.0824	0.0598	0.0551	-0.7317	0	-0.6928	0.0004	-0.0494	0.9759	-0.9704	0	-0.7824	0	-0.5941	0.0011	-0.5628	0.0025	Potri.010G115600	AT2G01275	AT2G01275	B9HW93	'protein.degradation.ubiquitin.E3.RING'	AT2G01275	has ubiquitin-protein transferase activity	GO:0005488|GO:0006464|GO:0016020|GO:0016740	binding|cellular protein modification process|membrane|transferase activity	Molecular Function|Biological Process|Cellular Component|Molecular Function			Protein of unknown function DUF3675|Zinc finger, RING/FYVE/PHD-type|Zinc finger, RING-CH-type|Zinc finger, RING-CH-type|E3 ubiquitin-protein ligase MARCH-like|Zinc finger, RING-CH-type|Zinc finger, RING-CH-type|Zinc finger, RING-CH-type
Potra2n10c21420	3.9509	3.5993	4.5353	4.0599	4.2555	4.2595	3.5689	4.6521	0.3911	0.212	0.3441	0.2328	0.315	0.3814	0.3765	0.1494	-0.9505	0	-0.7904	0	-0.2359	0.6794	-0.5317	0.0089	-0.5426	0.0027	-0.3777	0.0908	-1.0706	0	Potri.010G115500	AT1G71110	AT1G71110	B9HW92	'not assigned.unknown'	AT1G71110	located in extracellular region	GO:0016020	membrane	Cellular Component			Transmembrane protein DDB_G0292058-like|Transmembrane protein DDB_G0292058-like|Transmembrane protein DDB_G0292058-like
Potra2n10c21427	4.2633	4.3976	4.0088	4.0571	4.5171	4.2103	4.2762	3.7744	0.0603	0.1177	0.0227	0.0713	0.1345	0.0762	0.0943	0.0366	0.5627	0	0.6728	0	0.2595	0.2801	0.3421	0.0102	0.8522	0	0.501	0.0002	0.5832	0.0001	Potri.010G115000	AT2G01320	AT2G01320	B9HW88	'transport.ABC transporters and multidrug resistance systems'	ABCG7	located in mitochondrion	GO:0000166|GO:0005215|GO:0005886|GO:0006810|GO:0016787	nucleotide binding|transporter activity|plasma membrane|transport|hydrolase activity	Molecular Function|Molecular Function|Cellular Component|Biological Process|Molecular Function	EC:3.6.1.3|EC:3.6.3.25|EC:3.6.1.15	Adenosinetriphosphatase|Sulfate-transporting ATPase|Nucleoside-triphosphate phosphatase	ABC transporter-like|ABC transporter-like|ABC-2 type transporter|ABC-2 type transporter|ABC-2 type transporter|ABC-2 type transporter|ABC-2 type transporter|ABC transporter, conserved site|ABC transporter-like|ABC transporter-like|P-loop containing nucleoside triphosphate hydrolase
Potra2n10c21432	2.2997	2.0631	1.775	2.2507	2.5228	2.3187	2.0292	2.0077	0.119	0.0465	0.2252	0.1401	0.0567	0.1137	0.0682	0.0696	0.4064	0.1893	0.0932	0.8131	-0.37	0.8335	0.4157	0.2569	0.7752	0.0033	0.4941	0.1156	0.045	0.924	Potri.010G114700	AT1G71060	AT1G71060	B9HW85	'development.unspecified'	AT1G71060	located in mitochondrion	GO:0005515	protein binding	Molecular Function			Tetratricopeptide-like helical domain superfamily|Tetratricopeptide-like helical domain superfamily|Tetratricopeptide-like helical domain superfamily|Pentatricopeptide repeat|Pentatricopeptide repeat|Pentatricopeptide repeat|Pentatricopeptide repeat|Pentatricopeptide repeat|Pentatricopeptide repeat|Pentatricopeptide repeat|Pentatricopeptide repeat|Pentatricopeptide repeat|Pentatricopeptide repeat…
Potra2n10c21435	4.7735	5.0381	4.364	4.6505	4.8645	4.7103	4.741	4.3244	0.0903	0.1024	0.0708	0.093	0.0693	0.1196	0.1663	0.0561	0.519	0.0001	0.6877	0	0.0402	0.9745	0.3551	0.0287	0.5926	0	0.4307	0.0096	0.4337	0.0173	Potri.010G114400	AT2G35040	AT2G35040	B9HW83	'nucleotide metabolism.synthesis.purine.AICAR transformylase'	AT2G35040	expressed in stromule	GO:0005739|GO:0005829|GO:0006139|GO:0009058|GO:0016020|GO:0016740|GO:0016787	mitochondrion|cytosol|nucleobase-containing compound metabolic process|biosynthetic process|membrane|transferase activity|hydrolase activity	Cellular Component|Cellular Component|Biological Process|Biological Process|Cellular Component|Molecular Function|Molecular Function	EC:3.5.4.10|EC:2.1.2.3	IMP cyclohydrolase|Phosphoribosylaminoimidazolecarboxamide formyltransferase	Methylglyoxal synthase-like domain superfamily|Bifunctional purine biosynthesis protein PurH-like|Bifunctional purine biosynthesis protein PurH-like|Bifunctional purine biosynthesis protein PurH-like|AICAR transformylase, duplicated domain superfamily|AICAR transformylase, duplicated domain superfamily|Methylglyoxal synthase-like domain|Methylglyoxal synthase-like domain|Bifunctional purine biosy…
Potra2n10c21437	4.4035	4.5851	4.5126	4.1724	4.6237	4.5654	4.5332	4.9626	0.1089	0.1452	0.1083	0.1075	0.2427	0.1121	0.242	0.082	-0.5954	0.0009	-0.4095	0.0795	-0.5155	0.0291	-0.8606	0	-0.3276	0.2339	-0.4246	0.023	-0.4637	0.0792	Potri.010G114200	AT1G71040	AT1G71040	B9HW81	'not assigned.unknown'	LPR2	located in extracellular region	GO:0003824|GO:0005488|GO:0008152|GO:0009987|GO:0016020	catalytic activity|binding|metabolic process|cellular process|membrane	Molecular Function|Molecular Function|Biological Process|Biological Process|Cellular Component	EC:1.3.3.5	Bilirubin oxidase	Multicopper oxidase, type 1|Cupredoxin|Cupredoxin|Multicopper oxidase, type 2|Multicopper oxidase, type 3|Cupredoxin|Cupredoxin|Cupredoxin|Cupredoxin|Cupredoxin|Cupredoxin|Cupredoxin|Cupredoxin
Potra2n10c21447	5.8254	5.4493	5.7357	5.6488	5.8456	5.6444	5.514	6.0892	0.1807	0.1067	0.0683	0.1603	0.115	0.1251	0.2433	0.0499	-0.3092	0.0854	-0.6079	0	-0.3781	0.0119	-0.4247	0.0105	-0.2718	0.0553	-0.4494	0.0012	-0.5313	0.0096	Potri.010G113300			B9HJA5	'not assigned.unknown'			GO:0016020	membrane	Cellular Component			TCP-1-like chaperonin intermediate domain superfamily|TCP-1-like chaperonin intermediate domain superfamily|TCP-1-like chaperonin intermediate domain superfamily|TCP-1-like chaperonin intermediate domain superfamily|TCP-1-like chaperonin intermediate domain superfamily
Potra2n10c21450	0.7006	1.3689	0.3096	0.6069	0.8112	0.8914	1.488	0.6444	0.2162	0.1621	0.3096	0.3752	0.3381	0.2682	0.4305	0.1162	0.7116	0.4791	1.5913	0.0139	-1.1445	0.8399	-0.332	0.8434	1.0357	0.3147	0.7248	0.4567	2.1489	0.0025	Potri.010G112900	AT5G37810	AT5G37810	B9HW70	'transport.Major Intrinsic Proteins.NIP'		involved in transmembrane transport	GO:0005215|GO:0006810|GO:0016020	transporter activity|transport|membrane	Molecular Function|Biological Process|Cellular Component			Major intrinsic protein|Major intrinsic protein|Aquaporin-like|Major intrinsic protein|Major intrinsic protein|Major intrinsic protein|Aquaporin transporter|Major intrinsic protein, conserved site|Major intrinsic protein|Aquaporin-like
Potra2n10c21451	5.9141	6.8705	5.2271	6.0516	5.4752	5.8821	6.6757	5.4522	0.3746	0.3736	0.4637	0.6757	0.6389	0.5253	0.4803	0.3471	0.7442	0.0021	0.6608	0.014	-0.0071	0.9978	0.4048	0.3101	0.2507	0.499	0.3829	0.229	1.1009	0.0008	Potri.010G112800	AT1G70940	AT1G70940	B9HW69	'hormone metabolism.auxin.signal transduction'	PIN3	involved in auxin efflux	GO:0005215|GO:0005783|GO:0005886|GO:0006810|GO:0007165|GO:0009719|GO:0042221	transporter activity|endoplasmic reticulum|plasma membrane|transport|signal transduction|response to endogenous stimulus|response to chemical	Molecular Function|Cellular Component|Cellular Component|Biological Process|Biological Process|Biological Process|Biological Process			Membrane transport protein|Membrane transport protein|Membrane transport protein
Potra2n10c21453	0.9458	1.0668	1.4076	1.1738	2.2541	0.9633	1.0128	1.8797	0.0984	0.4695	0.138	0.1122	0.4396	0.1525	0.2282	0.1096	-2.1974	0	-0.5843		-0.9259	0.271	-1.4689	0.0019	0.8145	0.1864	-1.9932	0	-1.7237	0.0012	Potri.010G112600	AT2G01430		B9HW68		HB17	, located in nucleus	GO:0000166|GO:0003677|GO:0003700|GO:0005634|GO:0006259|GO:0006464|GO:0006950|GO:0007165|GO:0009058|GO:0016043|GO:0016301|GO:0016787	nucleotide binding|DNA binding|DNA-binding transcription factor activity|nucleus|DNA metabolic process|cellular protein modification process|response to stress|signal transduction|biosynthetic process|cellular component organization|kinase activity|hydrolase activity	Molecular Function|Molecular Function|Molecular Function|Cellular Component|Biological Process|Biological Process|Biological Process|Biological Process|Biological Process|Biological Process|Molecular Function|Molecular Function	EC:2.7.11|EC:3.4.21|EC:3.6.1.3|EC:2.7.11.24|EC:3.6.4.12|EC:3.4.16|EC:3.6.1.15	Transferring phosphorus-containing groups|Acting on peptide bonds (peptidases)|Adenosinetriphosphatase|Mitogen-activated protein kinase|DNA helicase|Acting on peptide bonds (peptidases)|Nucleoside-triphosphate phosphatase	NAD(P)H-quinone oxidoreductase subunit L|NAD(P)H-quinone oxidoreductase subunit L|Leucine zipper, homeobox-associated|Homeobox domain|Homeobox domain|Homeobox domain|Homeobox domain|Homeobox domain|Homeobox, conserved site|Homeobox domain|Homeobox domain|Homeobox-like domain superfamily
Potra2n10c21465	1.3475	1.2418	1.8961	1.6625	1.2405	1.4064	1.163	1.7487	0.0911	0.1575	0.1184	0.1112	0.1195	0.1305	0.0577	0.113	-0.9002	0.027	-0.6564	0.1793	0.1412	0.957	-0.1069	0.8795	-1.1675	0.0056	-0.6335	0.1685	-1.2209	0.0054	Potri.010G111300	AT1G23110	AT1G70900	B9HW55	'not assigned.unknown'	AT1G70900, AT1G23110	has molecular_function						Protein of unknown function DUF4228, plant|Protein of unknown function DUF4228, plant
Potra2n10c21469	2.2259	2.2287	1.324	1.3333	1.4465	1.2493	1.7937	0.5085	0.1306	0.1244	0.1988	0.0787	0.2151	0.1834	0.2757	0.0922	4.2983	0	4.0412	0	2.7052	0.0038	2.5659	0.0003	2.9571	0.0001	2.489	0.0014	3.6088	0	Potri.010G111000	AT1G70850	AT1G70840	B9HW52	'stress.abiotic.unspecified'	MLP31, MLP34	has molecular_function, involved in defense response	GO:0006950	response to stress	Biological Process			START-like domain superfamily|Bet v I/Major latex protein|Bet v I/Major latex protein|Bet v I/Major latex protein|Bet v I/Major latex protein|Bet v I/Major latex protein
Potra2n10c21477	1.6769	1.678	1.4739	1.8	1.7322	1.8178	2.1314	1.5489	0.1376	0.0531	0.0725	0.1234	0.0431	0.1506	0.0611	0.0711	0.2441	0.6369	0.3601	0.3823	-0.1846	0.949	0.5216	0.2361	0.3111	0.4633	0.5337	0.239	1.0431	0.0017
Potra2n10c21490	4.0287	3.1672	4.2661	3.996	3.8777	3.833	2.9914	4.4176	0.5823	0.3611	0.2006	0.2445	0.4277	0.4132	0.6584	0.0916	-0.441	0.4932	-1.0808	0.0023	-0.2132	0.8027	-0.3943	0.2024	-0.6406	0.0408	-0.5557	0.118	-1.321	0.0379	Potri.010G109200	AT1G70710		B9HW38		GH9B1	, is downregulated by response to cyclopentenone	GO:0000166|GO:0003677|GO:0005975|GO:0006259|GO:0009056|GO:0009058|GO:0016020|GO:0016787	nucleotide binding|DNA binding|carbohydrate metabolic process|DNA metabolic process|catabolic process|biosynthetic process|membrane|hydrolase activity	Molecular Function|Molecular Function|Biological Process|Biological Process|Biological Process|Biological Process|Cellular Component|Molecular Function	EC:3.2.1.4	Cellulase	Six-hairpin glycosidase-like superfamily|Glycoside hydrolase family 9|Glycoside hydrolase family 9|Glycoside hydrolase family 9|Glycosyl hydrolases family 9, Asp/Glu active sites|Glycoside hydrolase family 9, His active site|Six-hairpin glycosidase superfamily	GH9	PtGH9B7	Cellulose	Cellulose degradation	Geisler-Lee J, Geisler M, Coutinho PM, Segerman B, Nishikubo N, Takahashi J, Aspeborg H, Djerbi S, Master E, Andersson-Gunnerås S, Sundberg B, Karpinski S, Teeri TT, Kleczkowski LA, Henrissat B, Mellerowicz EJ ( 2006). Poplar Carbohydrate-Active Enzymes (CAZymes). Gene identification and expression analyses. Plant Physiol 140: 946-962.PMID:16415215	Takahashi, J., Rudsander, U. J., Hedenström, M., Banasiak, A., Harholt, J., Amelot, N., ... & Mellerowicz, E. J. (2009). KORRIGAN1 and its aspen homolog PttCel9A1 decrease cellulose crystallinity in Arabidopsis stems. Plant and cell physiology, 50(6), 1099-1115.PMID:19398462
Potra2n10c21491	1.0262	1.3993	1.6542	1.8973	2.035	1.5801	1.7949	1.7057	0.0649	0.2224	0.2319	0.2959	0.2146	0.1467	0.2514	0.1257	-1.5951	0.0007	-0.5694	0.4376	-0.0931	0.9832	0.3884	0.6065	0.5727	0.3062	-0.3224	0.5953	0.0104	0.9896	Potri.010G109100	AT1G14870	AT1G14870	U5G1J9	'not assigned.unknown'	PCR2	located in plasma membrane	GO:0016020	membrane	Cellular Component			PLAC8 motif-containing protein|PLAC8 motif-containing protein|PLAC8 motif-containing protein|PLAC8 motif-containing protein|PLAC8 motif-containing protein
Potra2n10c21496	6.413	6.9015	5.61	6.6799	6.9348	6.4462	6.9227	5.6359	0.3194	0.1932	0.2564	0.1714	0.3232	0.3025	0.3724	0.1337	0.9719	0	1.0177	0	0.0472	0.9772	1.0703	0	1.4417	0	0.8149	0	1.2299	0	Potri.010G108200	AT3G17860	AT3G17860	A9PIJ3	'hormone metabolism.jasmonate.signal transduction'	JAZ3	has protein binding	GO:0008150	biological_process	Biological Process			CO/COL/TOC1, conserved site|Tify domain|Tify domain|Tify domain|Tify domain|TIFY/JAZ family|Tify domain
Potra2n10c21500	3.7919	3.6523	4.0882	3.5128	3.6488	3.476	3.7196	4.1228	0.0364	0.117	0.029	0.1704	0.084	0.1044	0.124	0.0651	-0.3846	0.0109	-0.5569	0.0045	-0.0492	0.9694	-0.6737	0.0014	-0.5547	0.0012	-0.739	0	-0.4424	0.0296	Potri.008G133800	AT1G70670	AT1G70670	B9HJF5	'development.unspecified'	CLO4	has monooxygenase activity	GO:0003824|GO:0005488|GO:0008152|GO:0016020	catalytic activity|binding|metabolic process|membrane	Molecular Function|Molecular Function|Biological Process|Cellular Component			Caleosin-related|Caleosin-related|Caleosin-related|EF-hand domain pair
Potra2n10c21510	5.6088	5.9487	5.9545	5.6861	5.3074	5.8163	5.9192	6.1053	0.1572	0.0505	0.1124	0.152	0.2957	0.1172	0.1534	0.0584	-0.4347	0.0005	-0.2317	0.0527	-0.1186	0.7557	-0.4739	0	-0.7327	0.0002	-0.3064	0.0025	-0.2056	0.2195	Potri.010G106700	AT2G01690	AT2G01690	B9HW16	'not assigned.unknown'	VAC1	involved in phosphatidylinositol biosynthetic process	GO:0005198|GO:0005635|GO:0005768|GO:0005773|GO:0006629|GO:0006810|GO:0009058|GO:0009987|GO:0016020	structural molecule activity|nuclear envelope|endosome|vacuole|lipid metabolic process|transport|biosynthetic process|cellular process|membrane	Molecular Function|Cellular Component|Cellular Component|Cellular Component|Biological Process|Biological Process|Biological Process|Biological Process|Cellular Component			Vacuole morphology and inheritance protein 14, Fab1-binding region|Vacuolar protein 14 C-terminal Fig4-binding domain|Armadillo-like helical|Armadillo-like helical|Armadillo-like helical|Armadillo-like helical|Armadillo-like helical|Armadillo-like helical|Vacuole morphology and inheritance protein 14|HEAT, type 2|Armadillo-type fold
Potra2n10c21525	7.5824	8.3286	7.0986	7.6404	7.3943	7.7973	8.3529	7.0275	0.3641	0.196	0.3181	0.4291	0.4803	0.3422	0.4997	0.2274	0.7947	0	0.8347	0	0.2274	0.7957	0.4903	0.0368	0.5401	0.0122	0.7531	0	1.2458	0	Potri.010G104500	AT1G68020	AT1G68020	B9HVT8	'minor CHO metabolism.trehalose.potential TPS/TPP'	ATTPS6	involved in trehalose biosynthetic process	GO:0005829|GO:0005975|GO:0006950|GO:0009058|GO:0009987|GO:0016740|GO:0016787	cytosol|carbohydrate metabolic process|response to stress|biosynthetic process|cellular process|transferase activity|hydrolase activity	Cellular Component|Biological Process|Biological Process|Biological Process|Biological Process|Molecular Function|Molecular Function	EC:2.4.1.15|EC:3.1.3.12	Alpha,alpha-trehalose-phosphate synthase (UDP-forming)|Trehalose-phosphatase	HAD superfamily|Trehalose-phosphatase|Trehalose-phosphatase|Trehalose-phosphatase|Glycosyl transferase, family 20|Trehalose-phosphatase|HAD-superfamily hydrolase, subfamily IIB|HAD-superfamily hydrolase, subfamily IIB|HAD-superfamily hydrolase, subfamily IIB|HAD-superfamily hydrolase, subfamily IIB|HAD-superfamily hydrolase, subfamily IIB|HAD-like superfamily|HAD-like superfamily	GT20	PtTre6pPase_7	Sugar	Trehalose biosynthesis	Geisler-Lee J, Geisler M, Coutinho PM, Segerman B, Nishikubo N, Takahashi J, Aspeborg H, Djerbi S, Master E, Andersson-Gunnerås S, Sundberg B, Karpinski S, Teeri TT, Kleczkowski LA, Henrissat B, Mellerowicz EJ ( 2006). Poplar Carbohydrate-Active Enzymes (CAZymes). Gene identification and expression analyses. Plant Physiol 140: 946-962.PMID:16415215	Geisler-Lee J, Geisler M, Coutinho PM, Segerman B, Nishikubo N, Takahashi J, Aspeborg H, Djerbi S, Master E, Andersson-Gunnerås S, Sundberg B, Karpinski S, Teeri TT, Kleczkowski LA, Henrissat B & Mellerowicz EJ ( 2006). Poplar Carbohydrate-Active Enzymes (CAZymes). Gene identification and expression analyses. Plant Physiol 140: 946-962.; PMID:16415215
Potra2n10c21542	1.658	1.4768	1.2132	1.6662	1.536	1.6715	1.6548	1.267	0.116	0.0926	0.0399	0.175	0.2312	0.1455	0.1369	0.0483	0.9545	0.0052	0.2852	0.559	-0.1023	0.9777	0.7947	0.0656	0.751	0.1724	0.9053	0.0371	0.8476	0.0589	Potri.001G285500	AT5G09590	AT5G09590	B9GJ14	'stress.abiotic.heat'	MTHSC70-2	located in mitochondrion	GO:0000166|GO:0005515|GO:0005739|GO:0005773|GO:0006950|GO:0009628|GO:0009987|GO:0016020|GO:0016787|GO:0042221	nucleotide binding|protein binding|mitochondrion|vacuole|response to stress|response to abiotic stimulus|cellular process|membrane|hydrolase activity|response to chemical	Molecular Function|Molecular Function|Cellular Component|Cellular Component|Biological Process|Biological Process|Biological Process|Cellular Component|Molecular Function|Biological Process	EC:3.6.1.3|EC:3.6.1.15	Adenosinetriphosphatase|Nucleoside-triphosphate phosphatase	Heat shock protein 70 family|Heat shock protein 70 family|Heat shock protein 70 family|Heat shock protein 70 family
Potra2n10c21543	6.0307	6.5651	5.6868	6.3716	6.1024	6.2642	6.76	5.5642	0.295	0.1735	0.1669	0.1773	0.2779	0.3244	0.3677	0.1028	0.6438	0.0006	0.7823	0	0.1906	0.6009	0.7811	0	0.6461	0	0.7268	0.0002	1.1495	0	Potri.010G102600	AT1G14740	AT1G14740	B9HVS0	'not assigned.unknown'	TTA1	located in nucleus	GO:0048856	anatomical structure development	Biological Process			Wall-associated receptor kinase, galacturonan-binding domain|Wall-associated receptor kinase, galacturonan-binding domain|Wall-associated receptor kinase, galacturonan-binding domain|Protein OBERON|Oberon, PHD finger domain|Oberon, coiled-coil region|Protein OBERON|Protein OBERON|Protein OBERON|Protein OBERON|Protein OBERON|Protein OBERON|Protein OBERON|Protein OBERON|Protein OBERON|Protein OBERO…
Potra2n10c21546	7.7912	9.0162	7.1714	7.9326	7.4462	7.9229	8.8042	6.9424	0.4453	0.287	0.4078	0.5272	0.4154	0.5087	0.6115	0.2772	1.1385	0	1.4886	0	0.4113	0.4681	0.8405	0.0014	0.658	0.0015	0.971	0.0001	1.7349	0	Potri.010G102300	AT1G14720	AT1G14720	B9HVR7	'cell wall.modification'	XTH28	involved in stamen filament development	GO:0005576|GO:0005618|GO:0005975|GO:0016020|GO:0016043|GO:0016740|GO:0016787	extracellular region|cell wall|carbohydrate metabolic process|membrane|cellular component organization|transferase activity|hydrolase activity	Cellular Component|Cellular Component|Biological Process|Cellular Component|Biological Process|Molecular Function|Molecular Function	EC:2.4.1.207	Xyloglucan:xyloglucosyl transferase	Glycoside hydrolase family 16|Xyloglucan endo-transglycosylase, C-terminal|Xyloglucan endotransglucosylase/hydrolase|Xyloglucan endotransglucosylase/hydrolase|Xyloglucan endotransglucosylase/hydrolase|Xyloglucan endotransglucosylase/hydrolase|Xyloglucan endotransglucosylase/hydrolase|Glycoside hydrolase family 16|Glycoside hydrolase family 16|Concanavalin A-like lectin/glucanase domain superfamily	GH16	PtXTH40	XG	XG modification	Geisler-Lee J, Geisler M, Coutinho PM, Segerman B, Nishikubo N, Takahashi J, Aspeborg H, Djerbi S, Master E, Andersson-Gunnerås S, Sundberg B, Karpinski S, Teeri TT, Kleczkowski LA, Henrissat B, Mellerowicz EJ ( 2006). Poplar Carbohydrate-Active Enzymes (CAZymes). Gene identification and expression analyses. Plant Physiol 140: 946-962.PMID:16415215	Geisler-Lee J, Geisler M, Coutinho PM, Segerman B, Nishikubo N, Takahashi J, Aspeborg H, Djerbi S, Master E, Andersson-Gunnerås S, Sundberg B, Karpinski S, Teeri TT, Kleczkowski LA, Henrissat B & Mellerowicz EJ ( 2006). Poplar Carbohydrate-Active Enzymes (CAZymes). Gene identification and expression analyses. Plant Physiol 140: 946-962.; PMID:16415215
Potra2n10c21560	3.8743	3.9372	3.4252	4.1031	4.0435	3.8893	3.1048	3.1311	0.1583	0.4934	0.2448	0.2722	0.1312	0.2181	0.3753	0.1371	0.7771	0.0062	1.1394	0.087	0.3439	0.8171	1.1724	0.0008	1.0037	0.0004	0.923	0.0049	0.1083	0.8664	Potri.010G101100	AT2G01950	AT2G01950	B9HVQ5	'signalling.receptor kinases.leucine rich repeat XI'	BRL2	involved in hormone-mediated signaling pathway	GO:0000166|GO:0005515|GO:0005886|GO:0006464|GO:0016301	nucleotide binding|protein binding|plasma membrane|cellular protein modification process|kinase activity	Molecular Function|Molecular Function|Cellular Component|Biological Process|Molecular Function	EC:2.7.11	Transferring phosphorus-containing groups	Leucine-rich repeat domain superfamily|Leucine-rich repeat domain superfamily|Leucine-rich repeat domain superfamily|Leucine-rich repeat|Serine-threonine/tyrosine-protein kinase, catalytic domain|Leucine-rich repeat-containing N-terminal, plant-type|Leucine-rich repeat-containing N-terminal, plant-type|Leucine-rich repeat domain superfamily|Leucine-rich repeat domain superfamily|Leucine-rich repe…
Potra2n10c21580	0.5432	0.6165	0.7135	0.43	1.201	0.5747	0.4823	0.4325	0.0528	0.0661	0.1639	0.1508	0.1608	0.1801	0.1902	0.1039	0.3113	0.8456	0.4444	0.7582	1.2876	0.757	-0.0749	0.9739	2.6777	0.0008	0.6678	0.6854	0.2616	0.8984	Potri.010G099200	AT2G02070	AT2G02070	U5G1I0	'RNA.regulation of transcription.C2H2 zinc finger family'	IDD5	functions in transcription cis-regulatory region binding	GO:0003676|GO:0003700|GO:0005634|GO:0006139|GO:0009058|GO:0016020	nucleic acid binding|DNA-binding transcription factor activity|nucleus|nucleobase-containing compound metabolic process|biosynthetic process|membrane	Molecular Function|Molecular Function|Cellular Component|Biological Process|Biological Process|Cellular Component			6-phosphogluconate dehydrogenase-like, C-terminal domain superfamily|Zinc finger, double-stranded RNA binding|Zinc finger, double-stranded RNA binding|Zinc finger, double-stranded RNA binding|Zinc finger, double-stranded RNA binding|Zinc finger, double-stranded RNA binding|Zinc finger, double-stranded RNA binding|Zinc finger, double-stranded RNA binding|Zinc finger, double-stranded RNA binding|Zi…
Potra2n10c21583	1.9413	2.0955	1.9325	1.718	1.9352	2.1186	2.2894	2.367	0.2435	0.3393	0.0893	0.1358	0.2683	0.2145	0.2942	0.0973	-0.4736	0.2212	-0.1661	0.8295	-0.6363	0.1368	-1.1189	0.0003	-0.5273	0.1881	-0.3087	0.4759	-0.0425	0.9465	Potri.008G142700	AT1G31050	AT1G31050	B9HJN3	'hormone metabolism.ethylene.induced-regulated-responsive-activated'	AT1G31050	located in nucleus	GO:0003700|GO:0005515|GO:0005634|GO:0006139|GO:0009058	DNA-binding transcription factor activity|protein binding|nucleus|nucleobase-containing compound metabolic process|biosynthetic process	Molecular Function|Molecular Function|Cellular Component|Biological Process|Biological Process			Homeobox-like domain superfamily|Homeobox-like domain superfamily|Homeobox-like domain superfamily|Homeobox-like domain superfamily|Homeobox-like domain superfamily|Homeobox-like domain superfamily|Myc-type, basic helix-loop-helix (bHLH) domain|Myc-type, basic helix-loop-helix (bHLH) domain|Helix-loop-helix DNA-binding domain superfamily
Potra2n10c21585	3.0806	2.9915	2.87	2.9037	3.5152	3.0106	2.9494	2.4539	0.0831	0.1429	0.0722	0.2079	0.1618	0.0415	0.3866	0.0974	0.7703	0.0011	0.7998	0.0096	0.5265	0.3291	0.6563	0.0339	1.3006	0	0.7307	0.0022	0.8666	0.055	Potri.010G098700	AT5G13770	AT5G13770	B9HVN2	'hormone metabolism.salicylic acid.synthesis-degradation'	AT5G13770	located in chloroplast	GO:0005515	protein binding	Molecular Function			Pentatricopeptide repeat|Tetratricopeptide-like helical domain superfamily|Pentatricopeptide repeat|Pentatricopeptide repeat|Pentatricopeptide repeat|Pentatricopeptide repeat|Pentatricopeptide repeat|Pentatricopeptide repeat
Potra2n10c21594	2.9582	3.0531	3.4201	3.3016	2.9207	3.2191	3.255	3.4642	0.0978	0.1143	0.1342	0.1075	0.0867	0.1204	0.1275	0.0726	-0.5717	0.001	-0.5767	0.0073	-0.0087	0.9946	-0.2361	0.2729	-0.6518	0.0006	-0.2835	0.2241	-0.2459	0.3469	Potri.010G097800	AT2G37770	AT2G37770	B9HVM4	'minor CHO metabolism.others'	ChlAKR	has NADP+ binding	GO:0003824|GO:0005488|GO:0005829|GO:0005975|GO:0006629|GO:0009056|GO:0009987|GO:0016020	catalytic activity|binding|cytosol|carbohydrate metabolic process|lipid metabolic process|catabolic process|cellular process|membrane	Molecular Function|Molecular Function|Cellular Component|Biological Process|Biological Process|Biological Process|Biological Process|Cellular Component	EC:1.1.1.21|EC:1.13.99.1|EC:1.1.1.2	Aldehyde reductase|Inositol oxygenase|Alcohol dehydrogenase (NADP(+))	Aldo/keto reductase|NADP-dependent oxidoreductase domain superfamily|NADP-dependent oxidoreductase domain|Aldo/keto reductase|Aldo/keto reductase|Aldo/keto reductase|Aldo/keto reductase|Aldo/keto reductase, conserved site|Aldo/keto reductase, conserved site|NADP-dependent oxidoreductase domain|NADP-dependent oxidoreductase domain superfamily
Potra2n10c21606	4.4106	4.0245	4.0054	4.4553	4.5871	4.3188	4.1988	3.9431	0.0896	0.1048	0.0572	0.2475	0.165	0.0874	0.1461	0.0371	0.5421	0.0001	0.0293	0.8972	0.0781	0.9252	0.6299	0.0055	0.7476	0	0.4277	0.002	0.2931	0.117	Potri.008G145600	AT5G26830	AT5G26830	B9HJR1	'protein.aa activation.threonine-tRNA ligase'	AT5G26830	involved in threonyl-tRNA aminoacylation	GO:0000166|GO:0003824|GO:0005739|GO:0006139|GO:0006412|GO:0009507	nucleotide binding|catalytic activity|mitochondrion|nucleobase-containing compound metabolic process|translation|chloroplast	Molecular Function|Molecular Function|Cellular Component|Biological Process|Biological Process|Cellular Component	EC:6.1.1.3	Threonine--tRNA ligase	Threonine-tRNA ligase, class IIa|Beta-grasp domain superfamily|Threonyl/alanyl tRNA synthetase, SAD|Threonyl/alanyl tRNA synthetase, SAD|TGS|TGS|Threonine-tRNA ligase, class IIa|Aminoacyl-tRNA synthetase, class II (G/ P/ S/T)|Anticodon-binding|Anticodon-binding domain superfamily|Anticodon-binding domain superfamily|Anticodon-binding domain superfamily|Threonine-tRNA ligase, class IIa|Threonine-t…
Potra2n10c21610	2.2971	2.3232	3.7008	2.6356	2.7053	3.0891	2.5592	4.1852	0.1496	0.2921	0.3686	0.1505	0.1886	0.2023	0.1141	0.1143	-2.4101	0	-1.9456	0	-0.4825	0.5828	-1.8253	0	-1.8421	0	-1.2216	0	-1.9447	0	Potri.010G096100	AT1G70260	AT1G70260	B9HVC6	'development.unspecified'	UMAMIT36	involved in negative regulation of defense response to bacterium	GO:0005215|GO:0005783|GO:0005886|GO:0006810|GO:0006950|GO:0009605|GO:0009607	transporter activity|endoplasmic reticulum|plasma membrane|transport|response to stress|response to external stimulus|response to biotic stimulus	Molecular Function|Cellular Component|Cellular Component|Biological Process|Biological Process|Biological Process|Biological Process			WAT1-related protein|WAT1-related protein
Potra2n10c21611	2.1781	1.8297	2.2468	2.1855	1.9053	1.6671	1.9186	2.3679	0.1568	0.233	0.0339	0.045	0.2122	0.1972	0.2011	0.0366	-0.2407	0.4983	-0.7543	0.0645	-0.1822	0.8709	-0.2895	0.29	-0.6923	0.0436	-1.0776	0.0018	-0.626	0.0586	Potri.010G096000	AT1G24020	AT1G24020	B9HVC5	'stress.abiotic.unspecified'	MLP423	involved in abscisic acid-activated signaling pathway	GO:0006464|GO:0006950|GO:0007165|GO:0008289|GO:0009719|GO:0030234|GO:0038023|GO:0042221	cellular protein modification process|response to stress|signal transduction|lipid binding|response to endogenous stimulus|enzyme regulator activity|signaling receptor activity|response to chemical	Biological Process|Biological Process|Biological Process|Molecular Function|Biological Process|Molecular Function|Molecular Function|Biological Process			Bet v I type allergen|Bet v I/Major latex protein|START-like domain superfamily|START-like domain superfamily|START-like domain superfamily|START-like domain superfamily|START-like domain superfamily
Potra2n10c21614	4.0974	4.0769	4.2467	4.3701	4.805	4.4548	4.3087	4.1325	0.0735	0.1292	0.2527	0.1995	0.2339	0.1101	0.2321	0.0941	-0.0904	0.712	0.0485	0.8829	0.1185	0.9454	0.3169	0.1656	0.7043	0.0015	0.3651	0.0836	0.2547	0.4399	Potri.010G095700	AT1G70230	AT1G70230	B9HVC2	'development.unspecified'	TBL27	involved in xyloglucan metabolic process	GO:0005794|GO:0005975|GO:0009987|GO:0016020|GO:0016740	Golgi apparatus|carbohydrate metabolic process|cellular process|membrane|transferase activity	Cellular Component|Biological Process|Biological Process|Cellular Component|Molecular Function			Thiolase-like|PC-Esterase|PMR5 N-terminal domain|Trichome birefringence-like family|Protein altered xyloglucan 4
Potra2n10c21617	1.774	2.3038	0.9178	1.2711	1.8995	1.4327	2.0032	0.8951	0.3283	0.3487	0.304	0.1545	0.3189	0.3564	0.3674	0.1382	2.1811	0.0001	2.175	0.0001	0.1074	0.9892	0.7816	0.3088	2.287	0	1.2394	0.109	2.1385	0.0001	Potri.010G095400	AT1G60010	AT1G60010	B9HVB9	'not assigned.unknown'	AT1G60010	has molecular_function						Protein of unknown function DUF4228, plant|Protein of unknown function DUF4228, plant|Protein of unknown function DUF4228, plant|Protein of unknown function DUF4228, plant|Protein of unknown function DUF4228, plant|Protein of unknown function DUF4228, plant
Potra2n10c21625	6.2208	6.9323	5.9447	6.2604	6.063	6.3277	6.8778	5.8117	0.3116	0.1888	0.27	0.2875	0.3589	0.3274	0.3822	0.1639	0.623	0	0.7797	0	0.2597	0.4674	0.357	0.0229	0.3947	0.0156	0.521	0.0018	0.9841	0	Potri.010G094400	AT1G60160	AT1G60160	B9HVB1	'transport.potassium'	KT12	involved in cotyledon development	GO:0005215|GO:0006810|GO:0016020	transporter activity|transport|membrane	Molecular Function|Biological Process|Cellular Component			Potassium transporter|Potassium transporter|Potassium transporter|Potassium transporter|Potassium transporter
Potra2n10c21633	5.2731	4.7855	5.4842	5.4304	4.9798	4.9738	4.6913	5.4041	0.2479	0.1164	0.082	0.1666	0.1792	0.183	0.3568	0.0927	-0.241	0.2259	-0.459	0.0002	0.0294	0.9778	0.0864	0.6764	-0.5169	0.0001	-0.4366	0.002	-0.6355	0.0047	Potri.010G093600	AT2G02860	AT2G02860	B9HVA2	'transport.sugars.sucrose'	SUT2	has sucrose:proton symporter activity	GO:0003676|GO:0005886|GO:0006810	nucleic acid binding|plasma membrane|transport	Molecular Function|Cellular Component|Biological Process			HAD-like superfamily|HAD-like superfamily|HAD-like superfamily|HAD-like superfamily|HAD-like superfamily|HAD-like superfamily|HAD-like superfamily|HAD-like superfamily|MFS transporter superfamily
Potra2n10c21636	2.0914	1.9677	2.0617	1.8195	2.4962	1.9015	2.0371	1.9438	0.1454	0.1281	0.084	0.0904	0.1163	0.1972	0.1697	0.0744	0.2721	0.5252	0.19	0.6576	0.1732	0.9294	-0.2078	0.6539	0.8243	0.0049	-0.0148	0.9817	0.2051	0.667	Potri.010G093300	AT1G14345	AT1G14345	B9HVA0	'not assigned.unknown'	AT1G14345	located in chloroplast	GO:0016020	membrane	Cellular Component			Domain of unknown function DUF304|Domain of unknown function DUF304|Domain of unknown function DUF304
Potra2n10c21644	2.4821	2.2413	2.0191	1.918	2.1973	2.2111	2.0694	2.0422	0.0949	0.1117	0.0663	0.0532	0.0783	0.093	0.1062	0.0571	0.7242	0.0021	0.2002	0.5626	-0.022	0.9946	-0.2346	0.5346	0.2573	0.4228	0.271	0.4007	0.021	0.9633	Potri.010G092500	AT1G14410	AT1G14410	B9HV94	'RNA.regulation of transcription.putative transcription regulator'	WHY1	involved in DNA repair	GO:0003677|GO:0003700|GO:0006139|GO:0006950|GO:0009058|GO:0009536|GO:0009605|GO:0009607	DNA binding|DNA-binding transcription factor activity|nucleobase-containing compound metabolic process|response to stress|biosynthetic process|plastid|response to external stimulus|response to biotic stimulus	Molecular Function|Molecular Function|Biological Process|Biological Process|Biological Process|Cellular Component|Biological Process|Biological Process			Whirly transcription factor|ssDNA-binding transcriptional regulator|ssDNA-binding transcriptional regulator|Whirly transcription factor|Whirly transcription factor|Whirly transcription factor|Whirly transcription factor|ssDNA-binding transcriptional regulator|ssDNA-binding transcriptional regulator
Potra2n10c21660	3.7123	3.6013	4.4105	3.9905	3.58	3.7012	4.1983	4.1471	0.0814	0.0498	0.1989	0.0919	0.2682	0.076	0.2356	0.1011	-0.5179	0.0143	-0.6552	0.0016	0.2642	0.7658	-0.2011	0.4876	-0.5984	0.0486	-0.5233	0.0123	0.1143	0.7677	Potri.010G090200	AT3G05970	AT3G05970	B9HV76	'lipid metabolism.FA synthesis and FA elongation.long chain fatty acid CoA ligase'	LACS6	located in cytosol	GO:0003824|GO:0005777|GO:0006629|GO:0006950|GO:0009058|GO:0009987|GO:0042221	catalytic activity|peroxisome|lipid metabolic process|response to stress|biosynthetic process|cellular process|response to chemical	Molecular Function|Cellular Component|Biological Process|Biological Process|Biological Process|Biological Process|Biological Process	EC:6.2.1.3|EC:6.4.1.2	Long-chain-fatty-acid--CoA ligase|Acetyl-CoA carboxylase	AMP-dependent synthetase-like superfamily|AMP-binding enzyme, C-terminal domain|AMP-dependent synthetase/ligase|AMP-dependent synthetase-like superfamily|AMP-dependent synthetase-like superfamily|AMP-dependent synthetase-like superfamily|AMP-binding, conserved site|AMP-binding, conserved site|AMP-binding, conserved site
Potra2n10c21664	6.8801	6.0643	7.6027	6.7896	6.595	6.6817	6.3086	7.634	0.4027	0.2649	0.1998	0.2618	0.4184	0.3698	0.4935	0.1213	-0.8862	0.0001	-1.2542	0	-0.1182	0.8399	-0.755	0.0001	-1.1365	0	-0.9195	0	-1.1683	0	Potri.010G089900	AT5G26330	AT5G26330	A9PE35	'misc.plastocyanin-like'	AT5G26330	located in anchored component of membrane	GO:0003824|GO:0005488|GO:0005886|GO:0006091	catalytic activity|binding|plasma membrane|generation of precursor metabolites and energy	Molecular Function|Molecular Function|Cellular Component|Biological Process			Phytocyanin domain|Cupredoxin|Phytocyanin|Phytocyanin|Phytocyanin|Phytocyanin domain|Cupredoxin
Potra2n10c21669	3.1614	3.3279	3.5015	3.3923	3.1616	3.5501	3.4117	3.7489	0.0614	0.1556	0.1136	0.2335	0.1991	0.1733	0.1688	0.0509	-0.6669	0	-0.4583	0.0537	-0.2582	0.5252	-0.4618	0.0281	-0.6421	0.0016	-0.1917	0.4739	-0.3734	0.1072	Potri.010G089500	AT3G22400	AT3G22400	B9HV68	'hormone metabolism.jasmonate.synthesis-degradation.lipoxygenase'	LOX5	involved in lipid oxidation	GO:0003824|GO:0005515|GO:0006629|GO:0009058|GO:0009987	catalytic activity|protein binding|lipid metabolic process|biosynthetic process|cellular process	Molecular Function|Molecular Function|Biological Process|Biological Process|Biological Process	EC:1.13.11	Acting on single donors with incorporation of molecular oxygen (oxygenases). The oxygen incorporated need not be derived from O(2)	Lipoxygenase, plant|Lipoxygenase, plant|Lipoxygenase, C-terminal|Lipoxygenase, C-terminal|Lipoxygenase, C-terminal|Lipoxygenase, domain 3|Lipoxygenase, domain 3|PLAT/LH2 domain|Lipoxygenase|Lipoxygenase|Lipoxygenase|Lipoxygenase|Lipoxygenase, C-terminal|PLAT/LH2 domain|Plant lipoxygenase, PLAT/LH2 domain|PLAT/LH2 domain superfamily|Lipoxigenase, C-terminal domain superfamily
Potra2n10c21670	5.567	6.1971	4.5591	5.4267	6.3031	5.5996	5.8753	4.2715	0.2913	0.1063	0.2185	0.1878	0.2542	0.236	0.3463	0.1559	1.5587	0	1.7535	0	0.4001	0.3072	1.2266	0	2.2428	0	1.3944	0	1.6136	0	Potri.010G089400	AT1G03130	AT4G02770	A9PGC7	'PS.lightreaction.photosystem I.PSI polypeptide subunits'	PSAD-1, PSAD-2	located in chloroplast envelope	GO:0009507|GO:0009579|GO:0015979|GO:0016020	chloroplast|thylakoid|photosynthesis|membrane	Cellular Component|Cellular Component|Biological Process|Cellular Component			Protein time for coffee|Photosystem I PsaD|Photosystem I PsaD|Photosystem I PsaD|Photosystem I PsaD|Photosystem I, reaction centre subunit PsaD superfamily
Potra2n10c21673	5.1435	4.734	4.6846	4.8617	5.3429	4.943	4.4996	4.4633	0.2117	0.3653	0.2626	0.3289	0.2028	0.2515	0.3442	0.1765	0.5444	0.0101	0.6511	0.1442	0.1844	0.9134	0.5264	0.0399	0.8212	0.0003	0.5427	0.035	0.2202	0.6257	Potri.010G089200	AT5G19530	AT5G19530	B9HJW9	'polyamine metabolism.synthesis.spermidine synthase'	ACL5	located in cytoplasm	GO:0009058|GO:0009987|GO:0016740	biosynthetic process|cellular process|transferase activity	Biological Process|Biological Process|Molecular Function	EC:2.5.1.79	Thermospermine synthase	Spermidine synthase, tetramerisation domain superfamily|Spermidine synthase, tetramerisation domain|Spermidine synthase, tetramerisation domain|Spermidine synthase, tetramerisation domain|Spermidine synthase, tetramerisation domain|Spermidine synthase, tetramerisation domain|Polyamine biosynthesis domain|Spermidine/spermine synthases|Spermidine/spermine synthases|S-adenosyl-L-methionine-dependent…
Potra2n10c21676	1.1521	1.0199	1.2164	0.9338	0.3664	0.9369	0.603	1.2178	0.1176	0.163	0.131	0.2439	0.2121	0.1988	0.2613	0.1195	-0.2624	0.7485	-0.4266	0.6408	-0.0895	0.9872	-0.6094	0.5528	-2.819	0.0015	-0.7996	0.3222	-1.4806	0.1202	Potri.010G088500	AT1G77780		B9HV58		AT1G77780	, involved in carbohydrate metabolic process	GO:0000166|GO:0005886|GO:0005975|GO:0016787	nucleotide binding|plasma membrane|carbohydrate metabolic process|hydrolase activity	Molecular Function|Cellular Component|Biological Process|Molecular Function			Glycoside hydrolase family 17|Glycoside hydrolase family 17|Glycoside hydrolase family 17|Glycoside hydrolase family 17|Glycoside hydrolase family 17|Glycoside hydrolase superfamily	GH17	PtGHL17_50	Callose	Callose degradation	Geisler-Lee J, Geisler M, Coutinho PM, Segerman B, Nishikubo N, Takahashi J, Aspeborg H, Djerbi S, Master E, Andersson-Gunnerås S, Sundberg B, Karpinski S, Teeri TT, Kleczkowski LA, Henrissat B, Mellerowicz EJ ( 2006). Poplar Carbohydrate-Active Enzymes (CAZymes). Gene identification and expression analyses. Plant Physiol 140: 946-962.PMID:16415215
Potra2n10c21677	4.0063	2.8219	4.0591	3.7518	4.6239	3.6795	2.7097	3.6731	0.6015	0.3695	0.4217	0.3655	0.4444	0.5594	0.7891	0.2486	0.0625	0.9151	-0.3267	0.5059	0.2418	0.8234	0.2884	0.4094	0.9195	0.0011	0.0307	0.9503	-0.7355	0.3394	Potri.010G088300	AT1G05370	AT3G22410	B9HV57	'protein.targeting.secretory pathway.unspecified'	AT3G22410, AT1G05370	has molecular_function, involved in biological_process						CRAL-TRIO lipid binding domain superfamily|CRAL-TRIO lipid binding domain|CRAL-TRIO lipid binding domain|CRAL-TRIO lipid binding domain|CRAL-TRIO lipid binding domain|CRAL-TRIO lipid binding domain|CRAL/TRIO, N-terminal domain superfamily|CRAL-TRIO lipid binding domain superfamily
Potra2n10c21689	3.2342	3.2515	3.4043	2.8273	3.5331	3.016	2.9795	3.3811	0.1099	0.1221	0.1041	0.1199	0.0563	0.1251	0.2367	0.0538	-0.2293	0.2372	-0.0685	0.8049	0.0333	0.9827	-0.6775	0.0008	0.1527	0.421	-0.4341	0.0297	-0.4321	0.1006	Potri.010G086700	AT3G22520	AT3G22520	B9HUV5	'not assigned.unknown'	AT3G22520	located in chloroplast envelope	GO:0009507	chloroplast	Cellular Component			P-loop containing nucleoside triphosphate hydrolase|P-loop containing nucleoside triphosphate hydrolase|P-loop containing nucleoside triphosphate hydrolase|P-loop containing nucleoside triphosphate hydrolase|P-loop containing nucleoside triphosphate hydrolase|P-loop containing nucleoside triphosphate hydrolase|P-loop containing nucleoside triphosphate hydrolase|P-loop containing nucleoside tripho…
Potra2n10c21697	4.1182	4.5944	4.0293	4.1238	4.0935	4.332	4.7437	3.9535	0.2298	0.1558	0.0705	0.2186	0.2668	0.2286	0.2321	0.0626	0.3141	0.1291	0.5135	0.0001	0.12	0.8335	0.1508	0.5081	0.2481	0.2615	0.4325	0.026	0.8208	0	Potri.010G085900	AT2G32040	AT2G32040	B9HUU6	'transport.misc'	AT2G32040	located in chloroplast	GO:0016020	membrane	Cellular Component			Folate-biopterin transporter|Folate-biopterin transporter|Biopterin transporter family|Biopterin transporter family|Biopterin transporter family|Biopterin transporter family|Biopterin transporter family|MFS transporter superfamily
Potra2n10c21713	2.9494	4.1637	2.4541	3.0393	2.9587	3.6908	4.0922	2.3015	0.66	0.2489	0.4088	0.6274	0.5379	0.6164	0.6851	0.2583	1.3497	0.0018	1.7215	0	0.4176	0.7551	0.7854	0.1049	1.1436	0.0016	1.7487	0	2.1064	0	Potri.010G083700	AT3G22690	AT3G22690	B9HUS7	'RNA.regulation of transcription.MYB domain transcription factor family'	YS1	involved in RNA modification	GO:0005515|GO:0006091|GO:0006139|GO:0006950|GO:0009058|GO:0009416|GO:0009507|GO:0015979|GO:0016043|GO:0016740	protein binding|generation of precursor metabolites and energy|nucleobase-containing compound metabolic process|response to stress|biosynthetic process|response to light stimulus|chloroplast|photosynthesis|cellular component organization|transferase activity	Molecular Function|Biological Process|Biological Process|Biological Process|Biological Process|Biological Process|Cellular Component|Biological Process|Biological Process|Molecular Function			Homocysteine-binding domain|Homocysteine-binding domain superfamily|Pentatricopeptide repeat|Tetratricopeptide-like helical domain superfamily|DYW domain|Pentatricopeptide repeat|Tetratricopeptide-like helical domain superfamily|Pentatricopeptide repeat|Pentatricopeptide repeat|Pentatricopeptide repeat|Pentatricopeptide repeat|Pentatricopeptide repeat|Pentatricopeptide repeat|Pentatricopeptide re…
Potra2n10c21721	2.0363	2.5342	2.7354	1.7127	3.5876	2.008	2.3281	2.2811	0.0945	0.4387	0.1494	0.0966	0.2386	0.1537	0.263	0.1317	-0.4161	0.3252	0.6314	0.4035	0.6388	0.4309	-0.9989	0.018	1.7441	0	-0.4322	0.3622	0.1199	0.8556	Potri.010G082700	AT3G51895	AT3G51895	B9HUR7	'transport.sulphate'		located in chloroplast	GO:0005215|GO:0005886|GO:0006810|GO:0009507	transporter activity|plasma membrane|transport|chloroplast	Molecular Function|Cellular Component|Biological Process|Cellular Component			SLC26A/SulP transporter domain|SLC26A/SulP transporter|STAS domain|STAS domain superfamily|SLC26A/SulP transporter|SLC26A/SulP transporter|Sulphate anion transporter, conserved site|STAS domain|STAS domain|STAS domain superfamily
Potra2n10c21730	7.0834	7.1618	6.8063	7.3343	6.9688	6.8765	7.2777	6.7179	0.1345	0.1063	0.1328	0.0915	0.1347	0.1474	0.1599	0.0719	0.4475	0	0.3062	0.0084	0.1365	0.7679	0.6074	0	0.301	0.0221	0.1587	0.2699	0.5248	0	Potri.010G081800	AT1G04200	AT1G04200	B9HUR0	'not assigned.unknown'	AT1G04200	located in nucleus	GO:0005794|GO:0016043	Golgi apparatus|cellular component organization	Cellular Component|Biological Process			NADP-dependent oxidoreductase domain superfamily|Dymeclin
Potra2n10c21738	6.1354	5.7476	6.4112	5.7534	5.7315	6.2495	6.3154	6.3195	0.032	0.0907	0.1119	0.1414	0.1536	0.1785	0.1602	0.1107	-0.2245	0.3043	-0.6	0.0047	0.0735	0.9642	-0.6127	0.0071	-0.6199	0.0064	-0.055	0.8817	-0.0176	0.9632	Potri.010G081200	AT3G22890	AT3G22890	B9HUQ5	'S-assimilation.ATPS'	APS1	located in chloroplast stroma	GO:0006139|GO:0009507|GO:0016740	nucleobase-containing compound metabolic process|chloroplast|transferase activity	Biological Process|Cellular Component|Molecular Function	EC:2.7.7.4	Sulfate adenylyltransferase	Rossmann-like alpha/beta/alpha sandwich fold|Sulphate adenylyltransferase|Sulphate adenylyltransferase catalytic domain|Sulphate adenylyltransferase catalytic domain|ATP-sulfurylase PUA-like domain|ATP-sulfurylase PUA-like domain|ATP-sulfurylase PUA-like domain|Sulphate adenylyltransferase|PUA-like superfamily|PUA-like superfamily
Potra2n10c21748	2.9947	3.1069	3.0647	3.7288	3.6763	3.354	3.1897	3.1478	0.1315	0.1786	0.1439	0.2886	0.233	0.0961	0.1485	0.1056	-0.1131	0.7136	-0.2007	0.5863	-0.0598	0.9759	0.7529	0.0359	0.7076	0.0021	0.238	0.361	-0.031	0.9303	Potri.010G079200	AT1G20780	AT1G76390	B9HUP7	'protein.degradation.ubiquitin.E3.RING'	PUB43, SAUL1	located in cytoplasm, involved in protein ubiquitination	GO:0005515|GO:0006464|GO:0007165|GO:0016020|GO:0016740	protein binding|cellular protein modification process|signal transduction|membrane|transferase activity	Molecular Function|Biological Process|Biological Process|Cellular Component|Molecular Function			RmlC-like cupin domain superfamily|RmlC-like cupin domain superfamily|RmlC-like cupin domain superfamily|Zinc finger, RING/FYVE/PHD-type|Armadillo-like helical|Armadillo-like helical|Armadillo-like helical|U box domain|U box domain|U box domain|Armadillo|U box domain|Armadillo|Armadillo-type fold|Armadillo-type fold|Armadillo-type fold|Armadillo-type fold
Potra2n10c21750	8.2261	8.7821	8.2759	8.5948	7.8882	8.6402	8.9571	8.0735	0.2077	0.1377	0.1892	0.1348	0.0899	0.2549	0.3274	0.1678	0.2915	0.1293	0.494	0.0355	0.2819	0.4488	0.4463	0.0285	-0.12	0.5982	0.5425	0.0011	0.7777	0	Potri.010G079000	AT4G14580	AT3G23000	A0MNJ7	'protein.postranslational modification'	CIPK7, CIPK4	has protein binding, located in cytoplasm	GO:0000166|GO:0005634|GO:0005737|GO:0006464|GO:0007165|GO:0016301	nucleotide binding|nucleus|cytoplasm|cellular protein modification process|signal transduction|kinase activity	Molecular Function|Cellular Component|Cellular Component|Biological Process|Biological Process|Molecular Function	EC:2.7.11	Transferring phosphorus-containing groups	null|null|NAF domain|NAF domain|Protein kinase domain|Protein kinase domain|Protein kinase domain|Serine/threonine-protein kinase, active site|Protein kinase, ATP binding site|NAF/FISL domain|Protein kinase domain|Protein kinase domain|Protein kinase-like domain superfamily
Potra2n10c21753	0.7098	0.5617	0.6159	0.7869	1.4346	0.5417	0.658	0.1259	0.1413	0.1787	0.1471	0.2113	0.0768	0.1961	0.2456	0.0867	3.527	0.0245	2.7097		3.1385	0.4217	3.5853	0.0385	5.2974	0	2.6558		3.2795		Potri.010G078800	AT5G43750	AT5G43750	B9HUP3	'not assigned.unknown'	PnsB5	located in chloroplast thylakoid membrane	GO:0006950|GO:0009507|GO:0009579|GO:0016020	response to stress|chloroplast|thylakoid|membrane	Biological Process|Cellular Component|Cellular Component|Cellular Component			Photosynthetic NDH subunit of subcomplex B 5, chloroplastic
Potra2n10c21756	1.6672	1.434	2.224	1.6411	0.8398	1.4888	1.3492	1.7584	0.1543	0.0982	0.0893	0.0938	0.1483	0.1784	0.0828	0.096	-0.2339	0.6723	-0.6888	0.1391	0.7458	0.2731	-0.2517	0.6643	-2.2501	0	-0.4865	0.3669	-0.8423	0.0684	Potri.010G078600	AT5G43745	AT5G43745	B9HUP0	'not assigned.unknown'	AT5G43745	located in chloroplast	GO:0006810|GO:0016020	transport|membrane	Biological Process|Cellular Component			CASTOR/POLLUX/SYM8 ion channels|CASTOR/POLLUX/SYM8 ion channels|CASTOR/POLLUX/SYM8 ion channels|CASTOR/POLLUX/SYM8 ion channels|CASTOR/POLLUX/SYM8 ion channels|Regulator of K+ conductance, C-terminal domain superfamily
Potra2n10c21758	3.4227	3.2908	3.8887	3.7063	4.192	3.5483	3.5092	4.1742	0.2017	0.4515	0.2197	0.1855	0.1652	0.1483	0.1286	0.1174	-0.9134	0.0001	-0.4762	0.5187	-0.3541	0.5706	-0.4595	0.1149	-0.0077	0.9829	-0.6848	0.0013	-0.6964	0.0006	Potri.010G078400	AT5G43700	AT5G43700	A9PIH9	'RNA.regulation of transcription.Aux/IAA family'	ATAUX2-11	has protein binding	GO:0005515|GO:0005634|GO:0006139|GO:0007165|GO:0009058|GO:0009719|GO:0042221	protein binding|nucleus|nucleobase-containing compound metabolic process|signal transduction|biosynthetic process|response to endogenous stimulus|response to chemical	Molecular Function|Cellular Component|Biological Process|Biological Process|Biological Process|Biological Process|Biological Process			AUX/IAA domain|AUX/IAA domain|AUX/IAA domain|AUX/IAA domain|AUX/IAA domain|AUX/IAA protein|AUX/IAA protein|PB1 domain|PB1 domain
Potra2n10c21759	3.6234	2.8704	3.0711	3.3686	3.21	3.5519	3.2536	3.9243	0.4267	0.3087	0.2274	0.3215	0.2851	0.3231	0.6918	0.1618	-0.5249	0.1948	-0.8967	0.0156	-1.1322	0.0004	-0.6143	0.1785	-0.9628	0.0011	-0.4303	0.1973	-0.4201	0.614	Potri.010G078300	AT3G23050	AT4G14550	B9HUN7	'RNA.regulation of transcription.Aux/IAA family'	IAA14, IAA7	has protein binding	GO:0005515|GO:0005634|GO:0006139|GO:0009058	protein binding|nucleus|nucleobase-containing compound metabolic process|biosynthetic process	Molecular Function|Cellular Component|Biological Process|Biological Process			AUX/IAA domain|AUX/IAA domain|AUX/IAA domain|AUX/IAA protein|PB1 domain|PB1 domain
Potra2n10c21772	3.4585	3.2466	3.3206	3.2129	3.7306	3.466	3.1898	3.0253	0.266	0.1649	0.2252	0.1325	0.2677	0.1431	0.2168	0.1368	0.3571	0.2549	0.5371	0.0825	0.2895	0.8202	0.2848	0.4758	0.7415	0.0069	0.5308	0.0318	0.2998	0.4793	Potri.010G076900	AT5G09510	AT5G09510	B9HUD6	'protein.synthesis.ribosomal protein.eukaryotic.40S subunit.S15'	AT5G09510	involved in ribosomal small subunit assembly	GO:0000166|GO:0003723|GO:0005198|GO:0005730|GO:0005773|GO:0005794|GO:0005840|GO:0005886|GO:0006412|GO:0016043|GO:0016301	nucleotide binding|RNA binding|structural molecule activity|nucleolus|vacuole|Golgi apparatus|ribosome|plasma membrane|translation|cellular component organization|kinase activity	Molecular Function|Molecular Function|Molecular Function|Cellular Component|Cellular Component|Cellular Component|Cellular Component|Cellular Component|Biological Process|Biological Process|Molecular Function			Ribosomal protein S19/S15|Ribosomal protein S19/S15|Ribosomal protein S19, superfamily|Ribosomal protein S19/S15|Ribosomal protein S19A/S15e|Ribosomal protein S19/S15|Ribosomal protein S19/S15|Ribosomal protein S19/S15|Ribosomal protein S19 conserved site|Ribosomal protein S19/S15|Ribosomal protein S19, superfamily
Potra2n10c21796	8.5645	7.7801	7.3161	8.6916	8.7471	7.8088	7.6282	7.1392	0.2703	0.3262	0.172	0.5146	0.19	0.2694	0.4064	0.1247	1.4218	0	0.8435	0.0172	0.1114	0.9277	1.7077	0	1.6118	0	0.7335	0.0029	0.6385	0.0337	Potri.010G074300	AT3G23150	AT3G23150	B9HUB6	'hormone metabolism.ethylene.signal transduction'	ETR2	has protein binding	GO:0000166|GO:0005515|GO:0005737|GO:0005783|GO:0006464|GO:0007165|GO:0009719|GO:0016020|GO:0016301|GO:0038023|GO:0042221	nucleotide binding|protein binding|cytoplasm|endoplasmic reticulum|cellular protein modification process|signal transduction|response to endogenous stimulus|membrane|kinase activity|signaling receptor activity|response to chemical	Molecular Function|Molecular Function|Cellular Component|Cellular Component|Biological Process|Biological Process|Biological Process|Cellular Component|Molecular Function|Molecular Function|Biological Process	EC:2.7.13.3	Histidine kinase	P-loop containing nucleoside triphosphate hydrolase|P-loop containing nucleoside triphosphate hydrolase|Histidine kinase/HSP90-like ATPase|Signal transduction histidine kinase, dimerisation/phosphoacceptor domain|Histidine kinase/HSP90-like ATPase superfamily|Histidine kinase/HSP90-like ATPase superfamily|GAF-like domain superfamily|Signal transduction response regulator, receiver domain|GAF doma…
Potra2n10c21809	3.4905	3.4887	3.8188	3.4206	3.4664	3.6969	3.567	3.9622	0.1441	0.1451	0.1442	0.0541	0.2064	0.0836	0.114	0.0432	-0.5888	0.0002	-0.3873	0.0245	-0.1703	0.8088	-0.6112	0	-0.5736	0.0053	-0.2908	0.0518	-0.4155	0.0043	Potri.010G073100	AT1G06650	AT1G06650	B9HUA4	'hormone metabolism.ethylene.synthesis-degradation'	AT1G06650	has 2-oxoglutarate-dependent dioxygenase activity	GO:0003824|GO:0005488|GO:0008152	catalytic activity|binding|metabolic process	Molecular Function|Molecular Function|Biological Process			Isopenicillin N synthase-like|Oxoglutarate/iron-dependent dioxygenase|Non-haem dioxygenase N-terminal domain|Non-haem dioxygenase N-terminal domain|Non-haem dioxygenase N-terminal domain|Oxoglutarate/iron-dependent dioxygenase|Oxoglutarate/iron-dependent dioxygenase
Potra2n10c21812	4.0295	3.4762	4.2477	3.8504	3.6296	3.8053	3.3529	4.213	0.2586	0.1952	0.1693	0.0632	0.1762	0.2533	0.4045	0.0637	-0.2418	0.4229	-0.6564	0.003	-0.0018	0.999	-0.3974	0.0147	-0.7057	0.0001	-0.4327	0.0671	-0.8703	0.0042	Potri.010G072700	AT5G43420	AT5G43420	B9HUA0	'protein.degradation.ubiquitin.E3.RING'	ATL16	involved in protein ubiquitination	GO:0016020	membrane	Cellular Component			Zinc finger, RING/FYVE/PHD-type|Zinc finger, RING-type|Zinc finger, RING-type|Zinc finger, RING-type|Zinc finger, RING-type|Zinc finger, RING-type|Zinc finger, RING-type
Potra2n10c21835	3.6652	3.9001	3.5494	4.0402	3.6837	3.9523	4.0715	3.3343	0.1137	0.178	0.1502	0.0658	0.0321	0.1875	0.2379	0.0903	0.4015	0.1015	0.6699	0.0167	0.2654	0.7821	0.8302	0	0.3792	0.0814	0.7244	0.0045	0.8468	0.0023	Potri.010G069100	AT3G23410	AT3G23410	B9HSG9	'not assigned.unknown'	FAO3	located in extracellular region	GO:0000166|GO:0003824|GO:0005622|GO:0008152|GO:0016020	nucleotide binding|catalytic activity|intracellular|metabolic process|membrane	Molecular Function|Molecular Function|Cellular Component|Biological Process|Cellular Component	EC:1.1.3.20	Long-chain-alcohol oxidase	Long-chain-alcohol oxidase|Glucose-methanol-choline oxidoreductase, N-terminal|FAD/NAD(P)-binding domain superfamily|Glucose-methanol-choline oxidoreductase, C-terminal|Glucose-methanol-choline oxidoreductase, C-terminal|Glucose-methanol-choline oxidoreductase, C-terminal|FAD/NAD(P)-binding domain superfamily
Potra2n10c21836	4.1716	4.1312	5.1552	4.4286	4.5826	4.4359	3.9244	5.5974	0.2382	0.4925	0.2018	0.1088	0.5676	0.2853	0.1223	0.1199	-1.4808	0	-1.0456	0.0564	-0.4568	0.3729	-1.2191	0	-0.8469	0.1215	-1.1407	0	-1.7723	0	Potri.010G069000	AT3G23430	AT3G23430	B9HSH0	'transport.phosphate'	PHO1	involved in polyphosphate biosynthetic process	GO:0005215|GO:0005488|GO:0005794|GO:0005886|GO:0006810|GO:0006950|GO:0007154|GO:0009605	transporter activity|binding|Golgi apparatus|plasma membrane|transport|response to stress|cell communication|response to external stimulus	Molecular Function|Molecular Function|Cellular Component|Cellular Component|Biological Process|Biological Process|Biological Process|Biological Process			EXS, C-terminal|SPX domain|SPX domain|SPX domain|SPX domain|EXS, C-terminal|SPX domain|PHO1, SPX domain
Potra2n10c21857	8.795	9.1944	8.2079	8.5713	8.6205	8.388	8.9341	8.2098	0.1694	0.1443	0.2151	0.0881	0.1606	0.2084	0.1975	0.1065	0.6964	0	0.8	0	0.0763	0.9227	0.3278	0.0368	0.4862	0.0026	0.1686	0.2576	0.6643	0	Potri.010G067100	AT2G33385	AT2G33385	B9HKT7	'cell.organisation'	arpc2b	involved in Arp2/3 complex-mediated actin nucleation	GO:0005198|GO:0005515|GO:0005737|GO:0005856|GO:0016043	structural molecule activity|protein binding|cytoplasm|cytoskeleton|cellular component organization	Molecular Function|Molecular Function|Cellular Component|Cellular Component|Biological Process			Arp2/3 complex subunit 2/4|Actin-related protein 2/3 complex subunit 2|Arp2/3 complex subunit 2/4|Arp2/3 complex subunit 2/4|Actin-related protein 2/3 complex subunit 2|Arp2/3 complex subunit 2/4|Arp2/3 complex subunit 2/4
Potra2n10c21869	2.448	2.5956	1.9415	2.2734	2.5809	2.4886	2.6245	1.8445	0.1204	0.1939	0.0338	0.1293	0.091	0.1344	0.1661	0.0711	0.9598	0.0009	1.148	0.0011	0.1492	0.9452	0.6874	0.045	1.1339	0	1.0119	0.0004	1.1946	0.0001	Potri.010G065600	AT1G60000	AT1G60000	B9HSU2	'RNA.RNA binding'	AT1G60000	involved in chloroplast rRNA processing	GO:0003723|GO:0005634	RNA binding|nucleus	Molecular Function|Cellular Component			Nucleotide-binding alpha-beta plait domain superfamily|Nucleotide-binding alpha-beta plait domain superfamily|RNA recognition motif domain|RNA recognition motif domain|RNA recognition motif domain|RNA recognition motif domain|RNA recognition motif domain|RNA recognition motif domain|RNA-binding domain superfamily|RNA-binding domain superfamily
Potra2n10c21870	3.1023	2.8114	3.1428	2.9592	3.4798	3.0554	2.6077	3.277	0.1903	0.1639	0.164	0.1111	0.222	0.2386	0.2737	0.0793	-0.3236	0.0996	-0.361	0.1449	-0.2169	0.7603	-0.3463	0.1311	0.1713	0.4192	-0.2401	0.304	-0.7492	0.0025	Potri.010G065500	AT5G43960	AT5G43960	B9HSU3	'protein.targeting.nucleus'	AT5G43960	located in cytosol	GO:0003723|GO:0005829	RNA binding|cytosol	Molecular Function|Cellular Component			RNA recognition motif domain|Nucleotide-binding alpha-beta plait domain superfamily|Nuclear transport factor 2|Nuclear transport factor 2|Nuclear transport factor 2|Nuclear transport factor 2|Nuclear transport factor 2|Nuclear transport factor 2|Ras GTPase-activating protein-binding protein|Ras GTPase-activating protein-binding protein|RNA recognition motif domain|Nuclear transport factor 2, euka…
Potra2n10c21873	5.6637	5.4855	6.1827	5.7617	5.933	5.9591	5.7787	6.4181	0.1261	0.3261	0.0961	0.0815	0.1809	0.1864	0.147	0.0586	-0.8159	0	-0.6846	0.0242	-0.2579	0.3266	-0.6519	0	-0.5196	0.0009	-0.4403	0.0082	-0.6181	0	Potri.008G172400	AT2G33310	AT2G33310	B9HSU7	'RNA.regulation of transcription.Aux/IAA family'	IAA13	has protein binding	GO:0005515|GO:0005634|GO:0006139|GO:0007165|GO:0009058|GO:0009719|GO:0042221	protein binding|nucleus|nucleobase-containing compound metabolic process|signal transduction|biosynthetic process|response to endogenous stimulus|response to chemical	Molecular Function|Cellular Component|Biological Process|Biological Process|Biological Process|Biological Process|Biological Process			AUX/IAA domain|AUX/IAA domain|AUX/IAA domain|AUX/IAA protein|PB1 domain|PB1 domain
Potra2n10c21879	2.3074	2.1631	2.4616	2.1071	1.9362	2.3306	2.0936	2.5452	0.0692	0.1103	0.1059	0.1567	0.0604	0.072	0.1206	0.0367	-0.3217	0.1465	-0.4922	0.0495	-0.0998	0.951	-0.6696	0.0105	-0.93	0	-0.3186	0.1668	-0.6493	0.0107
Potra2n10c21880	3.3092	3.4145	3.6471	3.1834	3.0654	3.2266	3.4263	3.5874	0.0712	0.1137	0.0571	0.2258	0.1025	0.0595	0.1646	0.0757	-0.2804	0.0835	-0.3279	0.1223	0.1001	0.9187	-0.5414	0.0105	-0.5995	0.001	-0.4499	0.004	-0.2372	0.2618	Potri.010G064500	AT1G04555	AT1G04555	B9HSV3	'not assigned.unknown'	AT1G04555	has molecular_function	GO:0016020	membrane	Cellular Component			Pentatricopeptide repeat|Pentatricopeptide repeat
Potra2n10c21883	5.2934	5.5886	4.9168	5.1895	5.2726	5.3558	5.4729	4.8602	0.1555	0.1133	0.0908	0.1791	0.1264	0.205	0.2436	0.0308	0.5305	0.0001	0.6644	0	0.0858	0.8573	0.33	0.0321	0.4692	0.0001	0.5339	0.0013	0.6174	0.0002	Potri.010G064100	AT5G05210	AT5G05210	B9HSV6	'not assigned.unknown'	AT5G05210	has DNA binding	GO:0003677|GO:0003723|GO:0005730|GO:0008150	DNA binding|RNA binding|nucleolus|biological_process	Molecular Function|Molecular Function|Cellular Component|Biological Process			Ammonium transporter, conserved site|Ammonium transporter, conserved site|Ammonium transporter, conserved site|Ammonium transporter, conserved site|Ribosomal RNA-processing protein 14, N-terminal|Ribosomal RNA-processing protein 14/surfeit locus protein 6, C-terminal domain|Ribosomal RNA-processing protein 14/surfeit locus protein 6, C-terminal domain|Ribosomal RNA-processing protein 14/surfeit l…
Potra2n10c21889	4.5081	4.8445	5.1042	4.7911	4.6469	5.0003	4.8455	5.3121	0.2042	0.2026	0.1298	0.1832	0.3203	0.1968	0.0751	0.1172	-0.7679	0.0007	-0.5106	0.0884	-0.1917	0.8389	-0.5538	0.041	-0.6186	0.0192	-0.3138	0.2522	-0.5405	0.0131	Potri.010G063500	AT4G13510	AT4G13510	B9HSW3	'transport.ammonium'		involved in lateral root branching	GO:0005215|GO:0005515|GO:0005634|GO:0005886|GO:0006810|GO:0009628|GO:0009719|GO:0009791|GO:0016043|GO:0042221	transporter activity|protein binding|nucleus|plasma membrane|transport|response to abiotic stimulus|response to endogenous stimulus|post-embryonic development|cellular component organization|response to chemical	Molecular Function|Molecular Function|Cellular Component|Cellular Component|Biological Process|Biological Process|Biological Process|Biological Process|Biological Process|Biological Process			Ammonium transporter AmtB-like domain|Ammonium transporter|Ammonium/urea transporter|Ammonium/urea transporter|Ammonium/urea transporter|Ammonium transporter, conserved site|Ammonium transporter, conserved site
Potra2n10c21901	1.4862	1.7668	1.2408	1.4893	1.4557	1.8086	1.9536	1.0595	0.1878	0.1601	0.1562	0.0783	0.2103	0.1126	0.1314	0.1392	1.252	0.0068	0.9753	0.0438	0.5815	0.7893	0.8704	0.1577	1.1285	0.0534	1.5785	0.0002	1.7662	0.0003	Potri.010G061900	AT3G09270	AT2G29420	B9HSX8	'misc.glutathione S transferases'	GSTU7, GSTU8	involved in toxin catabolic process, located in cytoplasm	GO:0005515|GO:0005737|GO:0005975|GO:0009987|GO:0016740	protein binding|cytoplasm|carbohydrate metabolic process|cellular process|transferase activity	Molecular Function|Cellular Component|Biological Process|Biological Process|Molecular Function	EC:2.5.1.18|EC:4.4.1.5	Glutathione transferase|Lactoylglutathione lyase	Aconitase, iron-sulfur domain|Aconitase, iron-sulfur domain|Aconitase, iron-sulfur domain|Glutathione S-transferase, N-terminal|Glutathione S-transferase, N-terminal|Glutathione Transferase family|Glutathione Transferase family|Glutathione S-transferase, N-terminal|Glutathione S-transferase, C-terminal-like|Glutathione S-transferase, C-terminal-like|Glutathione S-transferase, C-terminal-like|Thio…
Potra2n10c21910	8.0364	8.3253	7.8304	7.8122	8.0791	8.0571	8.0008	7.6844	0.0614	0.1304	0.1082	0.2663	0.0495	0.0747	0.1259	0.0656	0.3587	0.0052	0.6167	0.0002	0.1555	0.7922	0.1008	0.7303	0.3879	0.0032	0.3717	0.0056	0.3019	0.0699	Potri.010G060400	AT1G67430	AT1G27400	B9HKY7	'protein.synthesis.ribosomal protein.eukaryotic.60S subunit.L17'	AT1G27400, AT1G67430	located in plasma membrane, located in cytosolic ribosome	GO:0005198|GO:0005783|GO:0005840|GO:0006412|GO:0016020|GO:0016787	structural molecule activity|endoplasmic reticulum|ribosome|translation|membrane|hydrolase activity	Molecular Function|Cellular Component|Cellular Component|Biological Process|Cellular Component|Molecular Function			Ribosomal protein L22/L17 superfamily|Ribosomal protein L22/L17|Ribosomal protein L22/L17, eukaryotic/archaeal|Ribosomal protein L22/L17, eukaryotic/archaeal|Ribosomal protein L22/L17, eukaryotic/archaeal|Ribosomal protein L22/L17, eukaryotic/archaeal|Ribosomal protein L22/L17, conserved site|Ribosomal protein L22/L17|Ribosomal protein L22/L17 superfamily
Potra2n10c21912	9.1193	10.1507	8.8083	8.9878	9.113	9.7021	10.2153	8.5036	0.461	0.1979	0.4061	0.2919	0.5086	0.4	0.4508	0.2588	0.8998	0.0012	1.2557	0	0.4503	0.6372	0.3375	0.2693	0.772	0.0024	1.1555	0	1.5341	0	Potri.010G060200	AT1G60420	AT1G60420	B9HT83	'not assigned.unknown'	NRX1	involved in pollen tube growth	GO:0019725	cellular homeostasis	Biological Process			DNA polymerase alpha, subunit B|Thioredoxin-like fold|Thioredoxin-like fold|Thioredoxin-like fold|Thioredoxin-like fold|Thioredoxin-like fold|Thioredoxin-like fold|Thioredoxin-like fold|Thioredoxin-like fold|Thioredoxin-like fold|Thioredoxin, conserved site|Thioredoxin domain|Thioredoxin domain|Thioredoxin domain|Thioredoxin domain|Thioredoxin-like superfamily|Thioredoxin-like superfamily|Thiored…
Potra2n10c21914	2.4403	3.1952	1.7212	2.6877	2.1847	2.5672	3.3307	1.3659	0.4412	0.3372	0.3028	0.1611	0.5892	0.4747	0.6921	0.2325	2.3192	0	1.9967	0	0.9749	0.556	2.0923	0.0003	1.7795	0.004	1.9721	0.0001	2.7459	0	Potri.010G059200	AT1G67480	AT1G67480	B9HT85	'protein.degradation.ubiquitin.E3.SCF.FBOX'		located in cytoplasm	GO:0005515	protein binding	Molecular Function			Kelch repeat type 1|F-box domain|Kelch-type beta propeller|Kelch-type beta propeller|Kelch-type beta propeller|Kelch-type beta propeller|F-box-like domain superfamily
Potra2n10c21919	4.7293	4.8897	4.8091	4.3412	4.5564	4.6437	4.7042	5.018	0.1501	0.066	0.077	0.1343	0.1624	0.0964	0.0605	0.0469	-0.2361	0.1423	-0.1687	0.2404	-0.2004	0.414	-0.7582	0	-0.4516	0.0082	-0.3973	0.0014	-0.3532	0.0029	Potri.010G058700	AT3G27210		B9HT89	'not assigned.unknown'	AT3G27210	, has molecular_function						Remorin, C-terminal|Remorin, C-terminal|Remorin, C-terminal|Remorin, C-terminal|At3g27210-like|At3g27210-like
Potra2n10c21926	0.8878	1.0712	1.5579	0.8507	0.6014	1.2042	0.6271	1.2794	0.1039	0.1695	0.1062	0.1243	0.2042	0.0944	0.2769	0.1125	-1.1946	0.0417	-0.0469	0.958	0.5011	0.7966	-1.0733	0.1296	-2.1521	0.0009	-0.1825	0.8071	-1.4335	0.094	Potri.010G057800	AT1G67540	AT1G67540	B9HT96	'not assigned.unknown'	AT1G67540	involved in biological_process						Six-hairpin glycosidase superfamily|Six-hairpin glycosidase superfamily|Six-hairpin glycosidase superfamily|Six-hairpin glycosidase superfamily|Six-hairpin glycosidase superfamily|Six-hairpin glycosidase superfamily
Potra2n10c21928	5.8493	5.5168	6.6095	5.8236	5.4635	5.9169	5.8209	6.5006	0.1604	0.2042	0.1009	0.0806	0.2196	0.1998	0.1712	0.0378	-0.7025	0	-0.8415	0	0.0984	0.8481	-0.6762	0	-1.0972	0	-0.5698	0.0001	-0.6537	0	Potri.010G057600	AT1G76340	AT1G76340	B9HT99	'protein.glycosylation'	GONST3	has antiporter activity	GO:0005215|GO:0005794|GO:0006810|GO:0016020	transporter activity|Golgi apparatus|transport|membrane	Molecular Function|Cellular Component|Biological Process|Cellular Component			Sugar phosphate transporter domain|Sugar phosphate transporter domain|Sugar phosphate transporter domain|Sugar phosphate transporter domain
Potra2n10c21931	4.9984	5.4361	4.5263	4.898	5.0418	5.0016	5.2671	4.5751	0.2142	0.117	0.1475	0.0924	0.2221	0.1917	0.1622	0.0633	0.557	0.0027	0.8335	0	-0.012	0.9946	0.3403	0.0461	0.5618	0.0011	0.449	0.0047	0.7015	0	Potri.010G057200	AT1G27900	AT1G27900	B9HTA3	'RNA.processing.RNA helicase'	AT1G27900	has RNA binding	GO:0000166|GO:0003723|GO:0006139|GO:0016787	nucleotide binding|RNA binding|nucleobase-containing compound metabolic process|hydrolase activity	Molecular Function|Molecular Function|Biological Process|Molecular Function	EC:3.6.1.3|EC:3.6.4.13|EC:3.6.1.15	Adenosinetriphosphatase|RNA helicase|Nucleoside-triphosphate phosphatase	FAD-binding domain|DEAD/DEAH box helicase domain|Helicase-associated domain|Domain of unknown function DUF1605|Domain of unknown function DUF1605|Helicase, C-terminal|Helicase, C-terminal|Helicase, C-terminal|Helicase, C-terminal|Helicase, C-terminal|Helicase, C-terminal|Helicase, C-terminal|DNA/RNA helicase, ATP-dependent, DEAH-box type, conserved site|Helicase superfamily 1/2, ATP-binding domai…
Potra2n10c21947	5.8807	5.2914	5.993	5.5534	5.3459	5.5395	5.4351	5.9765	0.1294	0.1129	0.0396	0.0971	0.1707	0.1556	0.2449	0.0548	-0.1572	0.2196	-0.5835	0	-0.0084	0.9946	-0.4067	0.0004	-0.6711	0	-0.4312	0.0013	-0.4924	0.0017	Potri.010G055700	AT3G01750	AT3G01750	B9HTB6	'cell.organisation'		located in cytoplasm	GO:0005515	protein binding	Molecular Function			Ankyrin repeat-containing domain superfamily|Ankyrin repeat-containing domain superfamily|Ankyrin repeat-containing domain superfamily|Ankyrin repeat-containing domain superfamily|Ankyrin repeat-containing domain|Ankyrin repeat-containing domain|Ankyrin repeat-containing domain|Ankyrin repeat-containing domain|Ankyrin repeat-containing domain|Ankyrin repeat|Ankyrin repeat-containing domain superf…
Potra2n10c21949	7.5942	5.722	6.4535	8.0565	7.7989	6.4046	6.1054	5.9756	0.7071	0.4442	0.2815	0.9723	0.8725	0.5914	0.8108	0.1345	1.7194	0.0004	0.2062	0.7667	0.3887	0.036	2.5513	0	2.2944	0.0003	0.6913	0.1901	0.678	0.3126	Potri.010G055400	AT3G04120	AT3G04120	A9P807	'glycolysis.cytosolic branch.glyceraldehyde 3-phosphate dehydrogenase (GAP-DH)'	GAPC1	located in plasma membrane	GO:0000166|GO:0003824|GO:0005829|GO:0005886|GO:0005975|GO:0006091|GO:0006139|GO:0006950|GO:0009056|GO:0009058|GO:0009507|GO:0042221	nucleotide binding|catalytic activity|cytosol|plasma membrane|carbohydrate metabolic process|generation of precursor metabolites and energy|nucleobase-containing compound metabolic process|response to stress|catabolic process|biosynthetic process|chloroplast|response to chemical	Molecular Function|Molecular Function|Cellular Component|Cellular Component|Biological Process|Biological Process|Biological Process|Biological Process|Biological Process|Biological Process|Cellular Component|Biological Process	EC:1.2.1.59|EC:1.2.1.12	Glyceraldehyde-3-phosphate dehydrogenase (NAD(P)(+)) (phosphorylating)|Glyceraldehyde-3-phosphate dehydrogenase (phosphorylating)	Glyceraldehyde/Erythrose phosphate dehydrogenase family|Glyceraldehyde/Erythrose phosphate dehydrogenase family|Glyceraldehyde 3-phosphate dehydrogenase, catalytic domain|Glyceraldehyde-3-phosphate dehydrogenase, type I|Glyceraldehyde 3-phosphate dehydrogenase, NAD(P) binding domain|Glyceraldehyde 3-phosphate dehydrogenase, NAD(P) binding domain|Glyceraldehyde 3-phosphate dehydrogenase, NAD(P) bi…
Potra2n10c21955	5.9353	6.102	5.7636	6.2236	5.8454	5.987	6.3643	5.7152	0.1602	0.0993	0.1518	0.1062	0.1513	0.178	0.2395	0.0941	0.325	0.0198	0.2417	0.1255	0.1078	0.8555	0.4844	0.0006	0.1898	0.1631	0.2673	0.0433	0.6206	0.0001	Potri.010G054600	AT3G26000	AT3G26000	B9HTC6	'protein.degradation.ubiquitin.E3.SCF.FBOX'	RIFP1	involved in negative regulation of abscisic acid-activated signaling pathway	GO:0005515|GO:0005622	protein binding|intracellular	Molecular Function|Cellular Component			HSP20-like chaperone|HSP20-like chaperone|F-box-like domain superfamily|F-box-like domain superfamily
Potra2n10c21959	2.1665	1.7932	2.852	2.5784	2.7797	2.4414	2.4532	2.9416	0.1719	0.2724	0.4077	0.4538	0.5036	0.443	0.3301	0.1453	-1.2196	0	-1.1971	0.0004	-0.1771	0.9392	-0.3014	0.5158	-0.2603	0.6169	-0.5432	0.2503	-0.5431	0.0653	Potri.010G054100	AT3G26040	AT3G26040	B9HTD1	'secondary metabolism.phenylpropanoids'	AT3G26040	has transferase activity	GO:0016740	transferase activity	Molecular Function			Chloramphenicol acetyltransferase-like domain superfamily|Chloramphenicol acetyltransferase-like domain superfamily|Transferase|Transferase|Transferase
Potra2n10c21964	3.9294	4.4006	3.31	3.7539	3.9585	4.0545	4.2788	3.3676	0.2173	0.1791	0.1428	0.2543	0.2072	0.2677	0.3738	0.1767	0.8463	0	0.743	0	0.0329	0.9855	0.3878	0.2124	0.8078	0	0.7823	0	0.9091	0	Potri.010G053600	AT1G67700	AT1G67700	A9PH90	'protein.degradation'	HHL1	located in chloroplast envelope	GO:0005622|GO:0006464|GO:0007165|GO:0030234	intracellular|cellular protein modification process|signal transduction|enzyme regulator activity	Cellular Component|Biological Process|Biological Process|Molecular Function
Potra2n10c21976	4.2602	4.6928	3.8574	4.3602	4.4726	4.5522	4.6632	3.8398	0.2719	0.1218	0.1778	0.1913	0.2386	0.2654	0.3685	0.0694	0.6044	0.0128	0.7988	0	0.066	0.9633	0.5881	0.0084	0.7702	0.0001	0.7853	0.0001	0.8598	0.0006	Potri.010G052200	AT5G37190		B9HTF1	'not assigned.unknown'	CIP4	, located in chloroplast						Sda1|Sda1|Sda1|Sda1|Sda1|Sda1|Sda1|Sda1|Sda1|Sda1|Sda1|Sda1|Sda1|Sda1|Sda1|Sda1|Sda1|Sda1|Sda1|Sda1|Sda1
Potra2n10c21977	4.985	4.4183	5.4187	5.1944	5.2646	5.376	5.0159	5.7427	0.2881	0.1453	0.192	0.1571	0.1612	0.2431	0.3655	0.148	-0.9361	0.0001	-1.2166	0	-0.4407	0.2801	-0.5427	0.0245	-0.573	0.0164	-0.3588	0.2042	-0.6468	0.0392	Potri.010G052100	AT1G24480	AT1G24480	B9HTF2	'misc.O-methyl transferases'		located in extracellular region	GO:0008152|GO:0016020|GO:0016740	metabolic process|membrane|transferase activity	Biological Process|Cellular Component|Molecular Function			Methyltransferase type 11|Methyltransferase type 11|Methyltransferase type 11|Methyltransferase type 11|Methyltransferase type 11|S-adenosyl-L-methionine-dependent methyltransferase
Potra2n10c21978	5.3126	5.0405	4.6694	5.2696	5.8142	5.0544	4.8693	4.2825	0.1232	0.1085	0.1059	0.4745	0.2423	0.0863	0.4149	0.0791	1.0604	0	0.904	0	0.4095	0.2056	1.2078	0	1.6294	0	0.8369	0	0.8436	0.0166	Potri.010G052000	AT1G67740	AT1G67740	B9HTF3	'PS.lightreaction.photosystem II.PSII polypeptide subunits'	PSBY	located in chloroplast thylakoid membrane	GO:0005488|GO:0009579|GO:0015979|GO:0016020|GO:0019725	binding|thylakoid|photosynthesis|membrane|cellular homeostasis	Molecular Function|Cellular Component|Biological Process|Cellular Component|Biological Process			Photosystem II PsbY|Photosystem II PsbY, plant|Photosystem II PsbY
Potra2n10c21990	1.7843	2.0579	2.3473	2.9336	2.8566	2.2189	2.208	2.0506	0.111	0.1896	0.4152	0.4495	0.4225	0.1624	0.2617	0.118	-0.4502	0.302	-0.0174	0.9796	0.5787	0.7741	1.3925	0.0056	1.3742	0.0068	0.238	0.6387	0.2997	0.6129	Potri.010G050900	AT1G24530	AT1G24530	B9HTP7	'DNA.synthesis/chromatin structure'	AT1G24530	involved in biological_process	GO:0005515|GO:0016301	protein binding|kinase activity	Molecular Function|Molecular Function			WD40/YVTN repeat-like-containing domain superfamily|WD40/YVTN repeat-like-containing domain superfamily|WD40 repeat|WD40/YVTN repeat-like-containing domain superfamily|WD40/YVTN repeat-like-containing domain superfamily|WD40/YVTN repeat-like-containing domain superfamily|WD40/YVTN repeat-like-containing domain superfamily|WD40 repeat|WD40 repeat|WD40 repeat|WD40-repeat-containing domain|WD40 repe…
Potra2n10c22013	3.6825	4.0389	4.0358	3.6552	3.8067	3.8942	3.9539	4.193	0.0809	0.0433	0.074	0.2143	0.1784	0.0861	0.1687	0.0762	-0.5116	0	-0.3063	0.0181	-0.1344	0.8178	-0.6604	0.0001	-0.3698	0.0352	-0.3464	0.0056	-0.2828	0.1798	Potri.010G047500	AT1G67840	AT1G67840	B9HTS1	'signalling.receptor kinases.misc'	CSK	located in chloroplast	GO:0000166|GO:0005515|GO:0006464|GO:0007165|GO:0009507|GO:0015979|GO:0016301|GO:0042221	nucleotide binding|protein binding|cellular protein modification process|signal transduction|chloroplast|photosynthesis|kinase activity|response to chemical	Molecular Function|Molecular Function|Biological Process|Biological Process|Cellular Component|Biological Process|Molecular Function|Biological Process	EC:2.7.13.3	Histidine kinase	Histidine kinase/HSP90-like ATPase superfamily|Histidine kinase/HSP90-like ATPase superfamily|Histidine kinase/HSP90-like ATPase superfamily|Histidine kinase/HSP90-like ATPase superfamily|Histidine kinase/HSP90-like ATPase superfamily|Histidine kinase/HSP90-like ATPase superfamily
Potra2n10c22024	1.3361	2.196	1.4652	1.663	1.5874	2.1117	2.2426	1.2897	0.2992	0.2881	0.362	0.0832	0.3531	0.146	0.2397	0.2494	0.5732	0.4885	0.779	0.2452	0.8546	0.7454	0.7217	0.4195	0.8896	0.182	1.6	0.0069	1.5397	0.0097	Potri.010G046500	AT1G12970	AT1G12970	B9HTT2	'signalling.receptor kinases.leucine rich repeat XI'	PIRL3	has protein serine/threonine kinase activity	GO:0005515|GO:0006464|GO:0016787	protein binding|cellular protein modification process|hydrolase activity	Molecular Function|Biological Process|Molecular Function	EC:3.1.3.16	Protein-serine/threonine phosphatase	Ricin B-like lectins|Ricin B-like lectins|Ricin B-like lectins|Leucine-rich repeat domain superfamily|Leucine-rich repeat domain superfamily|Leucine-rich repeat|Leucine-rich repeat|Leucine-rich repeat|Leucine-rich repeat|Leucine-rich repeat|Leucine-rich repeat|Leucine-rich repeat|Leucine-rich repeat|Leucine-rich repeat|Leucine-rich repeat|Leucine-rich repeat|Leucine-rich repeat|Leucine-rich repeat
Potra2n10c22036	1.3161	1.7985	1.4887	1.5029	1.6404	1.5988	1.5392	1.0638	0.1854	0.1984	0.1677	0.2129	0.2638	0.1335	0.4475	0.0598	0.8707	0.1118	1.3187	0.0035	1.1405	0.1263	0.9552	0.0574	1.4802	0.0017	1.2865	0.0042	0.9441	0.1768	Potri.010G045200	AT5G40460	AT1G10690	B9HTU3	'not assigned.unknown'	SMR8, SMR6	involved in regulation of DNA endoreduplication, involved in negative regulation of mitotic nuclear division	GO:0005634|GO:0007049|GO:0009058|GO:0016043	nucleus|cell cycle|biosynthetic process|cellular component organization	Cellular Component|Biological Process|Biological Process|Biological Process			PPM-type phosphatase domain superfamily|PPM-type phosphatase domain superfamily|Cyclin-dependent protein kinase inhibitor SMR|Cyclin-dependent protein kinase inhibitor SMR
Potra2n10c22043	2.9316	3.4428	3.0008	2.849	3.6161	3.4568	3.6016	2.8215	0.1934	0.2282	0.114	0.1601	0.1926	0.1151	0.2478	0.1211	0.228	0.5323	0.71	0.0564	0.2497	0.8353	-0.0218	0.9666	1.0221	0.0001	0.7557	0.0012	0.9219	0.0028	Potri.008G187700	AT1G58400	AT3G07040	B9HLR9	'stress.biotic'	RPM1, AT1G58400	functions in protein binding, has ADP binding						Leucine-rich repeat domain superfamily|Leucine-rich repeat domain superfamily|Leucine-rich repeat domain superfamily|Leucine-rich repeat domain superfamily
Potra2n10c22051	2.6162	3.2678	2.3639	2.7213	2.6178	2.7006	2.9394	2.2111	0.3032	0.1427	0.1513	0.1926	0.24	0.2877	0.4214	0.1535	0.8162	0.0109	1.0693	0.0001	0.323	0.7789	0.6355	0.0773	0.7045	0.0164	0.6682	0.0294	0.8852	0.0147	Potri.010G043900	AT1G70530	AT1G70530	U5FXR9	'signalling.receptor kinases.DUF 26'	CRK3	has protein modification of type protein phosphorylation	GO:0000166|GO:0006464|GO:0016301	nucleotide binding|cellular protein modification process|kinase activity	Molecular Function|Biological Process|Molecular Function			Gnk2-homologous domain superfamily|Serine-threonine/tyrosine-protein kinase, catalytic domain|Serine-threonine/tyrosine-protein kinase, catalytic domain|Gnk2-homologous domain|Gnk2-homologous domain|Gnk2-homologous domain|Gnk2-homologous domain|Gnk2-homologous domain|Gnk2-homologous domain|Gnk2-homologous domain|Gnk2-homologous domain|Protein kinase, ATP binding site|Gnk2-homologous domain|Gnk2-h…
Potra2n10c22058	6.6703	6.8239	5.71	6.421	5.9511	6.3741	6.9253	5.2792	0.2254	0.1161	0.3883	0.223	0.2551	0.3655	0.2414	0.1567	1.5306	0	1.3782	0	0.5863	0.5535	1.1036	0	0.7535	0.002	1.1403	0	1.6042	0	Potri.010G042900	AT1G23390	AT1G23390	B9HTW2	'protein.degradation.ubiquitin.E3.SCF.FBOX'	KFB	located in nucleus	GO:0005515	protein binding	Molecular Function			Kelch-type beta propeller|Kelch-type beta propeller|Kelch-type beta propeller|Kelch-type beta propeller
Potra2n10c22065	5.0641	4.37	5.0003	4.6623	5.7793	5.0203	4.3941	4.5298	0.3468	0.3263	0.1194	0.3296	0.2524	0.3983	0.7737	0.1903	0.5365	0.3348	0.093	0.8706	0.4236	0.6766	0.1856	0.7299	1.2688	0.0002	0.6243	0.2672	0.36	0.7148	Potri.010G042100	AT1G10640	AT1G60590	B9HU59	'cell wall.degradation.pectate lyases and polygalacturonases'	AT1G60590, AT1G10640	involved in carbohydrate metabolic process, located in extracellular region	GO:0005576|GO:0005975|GO:0016043|GO:0016787	extracellular region|carbohydrate metabolic process|cellular component organization|hydrolase activity	Cellular Component|Biological Process|Biological Process|Molecular Function	EC:3.2.1.67|EC:3.2.1.15	Galacturan 1,4-alpha-galacturonidase|Polygalacturonase	Glycoside hydrolase, family 28|Glycoside hydrolase, family 28|Glycoside hydrolase, family 28|Glycoside hydrolase, family 28|Glycoside hydrolase, family 28|Glycoside hydrolase, family 28|Pectin lyase fold/virulence factor	GH28	PtPG41	Pectin	pectin degradation	Geisler-Lee J, Geisler M, Coutinho PM, Segerman B, Nishikubo N, Takahashi J, Aspeborg H, Djerbi S, Master E, Andersson-Gunnerås S, Sundberg B, Karpinski S, Teeri TT, Kleczkowski LA, Henrissat B, Mellerowicz EJ ( 2006). Poplar Carbohydrate-Active Enzymes (CAZymes). Gene identification and expression analyses. Plant Physiol 140: 946-962.PMID:16415215	Yang ZL, Liu HJ, Wang XR, Zeng QY(2013) Molecular evolution and expression divergence of the Populus polygalacturonase supergene family shed light on the evolution of increasingly complex organs in plants. New Phytol 197: 1353–1365.PMID:23346984
Potra2n10c22067	0.3992	0.6033	1.0255	0.2884	0.833	0.948	0.736	1.0595	0.1637	0.2363	0.0973	0.1884	0.1309	0.1032	0.2586	0.0981	-2.2449	0.0082	-0.6605	0.551	-0.1644	0.9768	-2.6935	0.0088	-0.7904	0.2978	-0.3251	0.7071	-0.5808	0.5669	Potri.010G042000	AT1G60470	AT1G60470	A9PBH8	'minor CHO metabolism.raffinose family.galactinol synthases.putative'	GolS4	involved in response to oxidative stress	GO:0005975|GO:0016740	carbohydrate metabolic process|transferase activity	Biological Process|Molecular Function	EC:2.4.1.123	Inositol 3-alpha-galactosyltransferase	Glycosyl transferase, family 8|Glycosyl transferase, family 8|Glycosyl transferase, family 8|Glycosyl transferase, family 8|Galactinol synthase|Galactinol synthase|Nucleotide-diphospho-sugar transferases	GT8		Sugar	raffinose, stachyose biosynthesis	Geisler-Lee J, Geisler M, Coutinho PM, Segerman B, Nishikubo N, Takahashi J, Aspeborg H, Djerbi S, Master E, Andersson-Gunnerås S, Sundberg B, Karpinski S, Teeri TT, Kleczkowski LA, Henrissat B, Mellerowicz EJ ( 2006). Poplar Carbohydrate-Active Enzymes (CAZymes). Gene identification and expression analyses. Plant Physiol 140: 946-962.PMID:16415215	Kumar V, Hainaut M, Delhomme N, Mannapperuma C, Street NR, Henrissat B, Mellerowicz EJ*. 2019. Poplar Carbohydrate-Active Enzymes: new annotation and functional analyses based on RNA expression data. Plant J, 99: 598-609. doi: 10.1111/tpj.14417
Potra2n10c22073	4.9715	5.0577	4.6379	4.8812	4.8077	4.6116	4.9237	4.3547	0.1154	0.0916	0.1195	0.0358	0.1066	0.1337	0.1096	0.0417	0.7092	0	0.6628	0	0.3417	0.0596	0.5575	0	0.5188	0	0.2901	0.0767	0.5922	0	Potri.010G041200	AT1G10600	AT1G10600	B9HU66	'not assigned.unknown'	AMSH2	has isopeptidase activity	GO:0005515	protein binding	Molecular Function			JAB1/MPN/MOV34 metalloenzyme domain|JAB1/MPN/MOV34 metalloenzyme domain|JAB1/MPN/MOV34 metalloenzyme domain|JAB1/MPN/MOV34 metalloenzyme domain|JAB1/MPN/MOV34 metalloenzyme domain|JAB1/MPN/MOV34 metalloenzyme domain
Potra2n10c22074	4.5161	4.9892	5.2514	4.8955	4.4765	5.1621	4.9394	5.6686	0.1731	0.2835	0.0644	0.0939	0.4445	0.1319	0.1676	0.0444	-1.1506	0	-0.5695	0.0596	-0.42	0.0004	-0.832	0	-1.0473	0.0018	-0.5072	0.001	-0.7552	0	Potri.010G041100	AT5G14740	AT3G01500	B9GHR1	'TCA / org transformation.carbonic anhydrases'	CA1, CA2	located in chloroplast envelope, located in chloroplast thylakoid membrane	GO:0003824|GO:0005488|GO:0009056|GO:0009987	catalytic activity|binding|catabolic process|cellular process	Molecular Function|Molecular Function|Biological Process|Biological Process	EC:4.2.1.1	Carbonic anhydrase	Carbonic anhydrase superfamily|Carbonic anhydrase|Carbonic anhydrase|Carbonic anhydrase|Carbonic anhydrase|Carbonic anhydrase|Carbonic anhydrase, prokaryotic-like, conserved site|Carbonic anhydrase, prokaryotic-like, conserved site|Carbonic anhydrase, prokaryotic-like, conserved site|Carbonic anhydrase superfamily
Potra2n10c22086	4.0479	4.2252	4.2462	3.9064	3.868	4.307	4.0642	4.5314	0.1453	0.0603	0.053	0.2163	0.1625	0.102	0.0714	0.0762	-0.4679	0.0069	-0.4126	0.0099	-0.308	0.3513	-0.7399	0.0001	-0.6996	0.0002	-0.2484	0.174	-0.554	0.0003	Potri.010G040000	AT1G59640		B9HU79		BPEp	, has protein dimerization activity	GO:0003677|GO:0003700|GO:0005515|GO:0005634|GO:0006139|GO:0009058	DNA binding|DNA-binding transcription factor activity|protein binding|nucleus|nucleobase-containing compound metabolic process|biosynthetic process	Molecular Function|Molecular Function|Molecular Function|Cellular Component|Biological Process|Biological Process			Cytochrome P450 superfamily|Helix-loop-helix DNA-binding domain superfamily|Myc-type, basic helix-loop-helix (bHLH) domain|Myc-type, basic helix-loop-helix (bHLH) domain|Myc-type, basic helix-loop-helix (bHLH) domain|Myc-type, basic helix-loop-helix (bHLH) domain|Myc-type, basic helix-loop-helix (bHLH) domain|Basic helix-loop-helix leucine zipper transcription factor|Myc-type, basic helix-loop-he…
Potra2n10c22093	3.2167	3.3827	3.1877	3.219	3.4652	3.2749	3.3478	2.9915	0.0424	0.0487	0.0462	0.1206	0.0505	0.1278	0.1366	0.1252	0.3442	0.1845	0.2609	0.3396	0.2859	0.7529	0.2582	0.5117	0.6225	0.0093	0.3326	0.223	0.3764	0.2024	Potri.010G039000	AT1G27200	AT1G27200	B9HU86	'protein.degradation.ubiquitin.E3.RING'	AT1G27200	located in nucleus	GO:0016020|GO:0016740	membrane|transferase activity	Cellular Component|Molecular Function			Glycosyltransferase family 92|Glycosyltransferase family 92|Glycosyltransferase family 92
Potra2n10c22099	6.4286	5.9466	6.6338	6.5357	6.0986	6.1022	6.0742	6.6545	0.2997	0.1349	0.2055	0.1433	0.2544	0.2438	0.2065	0.098	-0.3201	0.1557	-0.5303	0.0009	-0.0961	0.8677	-0.0605	0.7591	-0.6463	0	-0.514	0.0057	-0.5221	0	Potri.010G038400	AT1G59900	AT1G59900	B9HU92	'TCA / org transformation.TCA.pyruvate DH.E1'	E1 ALPHA	located in chloroplast	GO:0003824|GO:0005737|GO:0005975|GO:0006091|GO:0006139|GO:0009056|GO:0009058	catalytic activity|cytoplasm|carbohydrate metabolic process|generation of precursor metabolites and energy|nucleobase-containing compound metabolic process|catabolic process|biosynthetic process	Molecular Function|Cellular Component|Biological Process|Biological Process|Biological Process|Biological Process|Biological Process	EC:1.2.4.1	Pyruvate dehydrogenase (acetyl-transferring)	Pyruvate dehydrogenase (acetyl-transferring) E1 component, alpha subunit, subgroup y|Pyruvate dehydrogenase (acetyl-transferring) E1 component, alpha subunit, subgroup y|Dehydrogenase, E1 component|Dehydrogenase, E1 component|Dehydrogenase, E1 component|Dehydrogenase, E1 component|Thiamin diphosphate-binding fold
Potra2n10c22103	2.47	2.7785	2.5747	2.5645	2.1781	2.3321	2.9871	2.0827	0.1742	0.109	0.1452	0.0454	0.2089	0.1752	0.1017	0.0959	0.6302	0.0854	0.9844	0.0012	0.7336	0.1921	0.6927	0.0285	0.1809	0.7204	0.3608	0.3968	1.2579	0	Potri.010G037900	AT1G70140	AT1G70140	U5G0U8	'cell.organisation'	FH8	located in plasma membrane	GO:0016020	membrane	Cellular Component			Chaperone J-domain superfamily|Formin, FH2 domain|Formin, FH2 domain superfamily|Formin, FH2 domain superfamily|Formin, FH2 domain superfamily|Formin, FH2 domain superfamily|Formin, FH2 domain superfamily|Formin, FH2 domain superfamily|Formin, FH2 domain superfamily|Formin, FH2 domain superfamily|Formin, FH2 domain superfamily|Formin, FH2 domain superfamily|Formin, FH2 domain superfamily|Formin, …
Potra2n10c22106	3.8133	3.9986	4.3092	3.9836	3.6625	3.8628	4.1178	4.2457	0.0564	0.0939	0.0584	0.1243	0.0667	0.084	0.1558	0.0517	-0.457	0.0001	-0.2827	0.1071	0.0804	0.9252	-0.3263	0.0259	-0.6452	0	-0.4346	0.0008	-0.1346	0.57	Potri.010G037500	AT3G17210	AT3G17210	U5FXN3	'stress.biotic.PR-proteins'	HS1	involved in pollen tube adhesion	GO:0007154|GO:0009856|GO:0048856	cell communication|pollination|anatomical structure development	Biological Process|Biological Process|Biological Process			Stress responsive alpha-beta barrel|Stress responsive alpha-beta barrel|Stress responsive alpha-beta barrel|Stress responsive alpha-beta barrel|Stress responsive alpha-beta barrel|Dimeric alpha-beta barrel
Potra2n10c22112	1.6004	2.4129	1.1277	1.7908	1.6154	2.0379	2.5959	1.1229	0.3528	0.1618	0.2371	0.3769	0.499	0.3724	0.4931	0.2137	1.1157	0.1888	1.8013	0.0058	-0.0921	0.9903	0.9584	0.2971	1.1722	0.233	1.5071	0.0277	2.2598	0.001	Potri.010G036400			U5FXW8	'not assigned.unknown'			GO:0003677|GO:0003700|GO:0005634|GO:0006139|GO:0007165|GO:0009058|GO:0009719|GO:0030154|GO:0042221|GO:0048856	DNA binding|DNA-binding transcription factor activity|nucleus|nucleobase-containing compound metabolic process|signal transduction|biosynthetic process|response to endogenous stimulus|cell differentiation|response to chemical|anatomical structure development	Molecular Function|Molecular Function|Cellular Component|Biological Process|Biological Process|Biological Process|Biological Process|Biological Process|Biological Process|Biological Process
Potra2n10c22118	1.0931	0.8672	1.772	1.0713	1.6848	1.0167	1.0234	1.6821	0.2011	0.1403	0.2461	0.3007	0.3102	0.127	0.2226	0.1764	-1.5738	0.0058	-1.5459	0.0259	-0.098	0.9793	-1.1046	0.1254	-0.2837	0.6672	-1.5065	0.0074	-1.4007	0.0217	Potri.010G032800	AT1G10370	AT1G10370	A9PGB4	'misc.glutathione S transferases'	ERD9	involved in negative regulation of response to water deprivation	GO:0005515|GO:0005737|GO:0008152|GO:0009987|GO:0016740	protein binding|cytoplasm|metabolic process|cellular process|transferase activity	Molecular Function|Cellular Component|Biological Process|Biological Process|Molecular Function	EC:2.5.1.18	Glutathione transferase	Bacterial exopeptidase dimerisation domain|Glutathione S-transferase, N-terminal|Glutathione S-transferase, N-terminal|Glutathione S-transferase, C-terminal|Glutathione Transferase family|Glutathione Transferase family|Glutathione S-transferase, C-terminal-like|Glutathione S-transferase, N-terminal|Glutathione S-transferase, N-terminal|Glutathione S-transferase, N-terminal|Glutathione S-transfera…
Potra2n10c22127	2.8754	3.7998	3.4935	3.3727	3.1589	4.4532	4.0718	4.6979	0.5557	0.5366	0.3261	0.3056	0.8524	0.4775	0.6914	0.1178	-1.692	0.0054	-0.6601	0.3959	-1.1994	0.0015	-1.4571	0	-1.2185	0.1494	0.0367	0.9681	-0.3632	0.6492	Potri.010G034700	AT1G69870	AT1G69870	U5G3E2	'transport.peptides and oligopeptides'	NPF2.13	located in plasma membrane	GO:0005215|GO:0005886|GO:0006810	transporter activity|plasma membrane|transport	Molecular Function|Cellular Component|Biological Process			Proton-dependent oligopeptide transporter family|Proton-dependent oligopeptide transporter family|Proton-dependent oligopeptide transporter family|Proton-dependent oligopeptide transporter family|MFS transporter superfamily
Potra2n10c22131	1.2931	1.8511	1.6277	1.9201	1.7687	1.7016	1.4966	1.2568	0.2569	0.2091	0.1735	0.0921	0.166	0.2533	0.4517	0.0876	0.3512	0.5797	0.7452	0.0814	0.921	0.2182	1.2605	0.0013	1.1767	0.0017	0.9467	0.0335	0.4223	0.5946	Potri.010G034300	AT1G69850	AT1G69850	U5FXJ5	'transport.peptides and oligopeptides'	NPF4.6	involved in transmembrane transport	GO:0005215|GO:0006810|GO:0016020	transporter activity|transport|membrane	Molecular Function|Biological Process|Cellular Component			Proton-dependent oligopeptide transporter family|Proton-dependent oligopeptide transporter family|Proton-dependent oligopeptide transporter family|Proton-dependent oligopeptide transporter family|MFS transporter superfamily
Potra2n10c22135	6.993	6.4348	7.2552	6.8944	6.8362	6.7215	6.5425	7.2383	0.288	0.1846	0.1411	0.1636	0.2558	0.2574	0.4065	0.0763	-0.3304	0.1201	-0.6179	0.0001	-0.0317	0.9762	-0.2956	0.0891	-0.4672	0.0027	-0.4875	0.0065	-0.5706	0.0209	Potri.010G033400	AT3G06035	AT3G06035	U5FXU1	'not assigned.unknown'	AT3G06035	located in plasma membrane	GO:0016020	membrane	Cellular Component			Cytochrome P450 superfamily|Cytochrome P450 superfamily|Cytochrome P450 superfamily
Potra2n10c22144	2.6416	2.3215	2.3506	2.4435	2.653	2.4112	2.2299	2.7828	0.2378	0.132	0.0782	0.1398	0.1678	0.177	0.1224	0.0629	-0.2055	0.617	-0.5552	0.0461	-0.6077	0.0743	-0.4573	0.112	-0.183	0.5741	-0.4873	0.0981	-0.7712	0.003	Potri.010G031700							GO:0016020	membrane	Cellular Component			RNA-binding domain superfamily|RNA-binding domain superfamily|RNA-binding domain superfamily|RNA-binding domain superfamily|RNA-binding domain superfamily|Classical arabinogalactan protein 25/26
Potra2n10c22148	2.7775	3.1474	2.0964	2.6921	2.7467	3.201	2.8699	1.1296	0.3866	0.3077	0.1428	0.5104	0.3777	0.2358	0.2253	0.1659	3.0398	0	3.1568	0	1.8595	0.0151	2.9004	0.0001	2.9093	0	3.3044	0	2.7766	0	Potri.010G030500	AT5G19040	AT5G19040	B9HY69	'hormone metabolism.cytokinin.synthesis-degradation'	IPT5	located in nucleus	GO:0005739|GO:0006139|GO:0009058|GO:0016740	mitochondrion|nucleobase-containing compound metabolic process|biosynthetic process|transferase activity	Cellular Component|Biological Process|Biological Process|Molecular Function	EC:2.5.1.27|EC:2.5.1.75	Adenylate dimethylallyltransferase (AMP-dependent)|tRNA dimethylallyltransferase	2-oxoacid dehydrogenase acyltransferase, catalytic domain|IPP transferase|IPP transferase|IPP transferase|IPP transferase|Dimethylallyltransferase|IPP transferase|P-loop containing nucleoside triphosphate hydrolase
Potra2n10c22154	3.6879	4.1174	3.3735	3.6271	3.6666	3.6902	4.1314	3.4678	0.1601	0.0854	0.1795	0.1526	0.1378	0.1748	0.2439	0.0848	0.3594	0.0489	0.6054	0.0002	-0.049	0.9765	0.1338	0.5888	0.2856	0.13	0.2472	0.2036	0.7023	0.0002													Pectin lyase fold/virulence factor
Potra2n10c22157	6.8703	6.292	7.1324	6.7599	6.5478	6.6632	6.5196	7.112	0.2373	0.186	0.1232	0.1113	0.2245	0.1487	0.2756	0.0936	-0.3404	0.07	-0.6267	0.0003	-0.035	0.9777	-0.328	0.0918	-0.6396	0	-0.4474	0.002	-0.5255	0.0057	Potri.010G029100	AT5G35630	AT5G35630	B9HY85	'N-metabolism.ammonia metabolism.glutamine synthetase'	GS2	located in chloroplast stroma	GO:0000166|GO:0003824|GO:0005739|GO:0009058|GO:0009507|GO:0009579|GO:0009987|GO:0016020|GO:0042221	nucleotide binding|catalytic activity|mitochondrion|biosynthetic process|chloroplast|thylakoid|cellular process|membrane|response to chemical	Molecular Function|Molecular Function|Cellular Component|Biological Process|Cellular Component|Cellular Component|Biological Process|Cellular Component|Biological Process	EC:6.3.1.2	Glutamine synthetase	Bax inhibitor 1-related|Glutamine synthetase, catalytic domain|Glutamine synthetase, N-terminal domain superfamily|Glutamine synthetase, N-terminal domain superfamily|Glutamine synthetase, N-terminal domain superfamily|Glutamine synthetase, glycine-rich site|Glutamine synthetase, N-terminal conserved site|Glutamine synthetase/guanido kinase, catalytic domain|Glutamine synthetase, N-terminal domai…
Potra2n10c22171	5.4746	5.5515	5.5407	4.9441	5.2301	5.1681	5.6402	5.536	0.1551	0.1063	0.1012	0.1009	0.0762	0.0905	0.1329	0.1182	0.0255	0.9275	-0.1068	0.7007	0.0456	0.9723	-0.6576	0.0013	-0.2887	0.1929	-0.3943	0.0423	0.0353	0.8893	Potri.010G027600	AT3G21550	AT3G21550	B9HYA2	'not assigned.unknown'	DMP2	located in plant-type vacuole membrane	GO:0005783|GO:0009838|GO:0016020|GO:0016043	endoplasmic reticulum|abscission|membrane|cellular component organization	Cellular Component|Biological Process|Cellular Component|Biological Process			Protein DMP|Protein DMP|Protein DMP
Potra2n10c22174	2.1458	2.2309	2.9124	2.0671	2.2791	2.5176	2.35	2.7461	0.0678	0.124	0.0341	0.0745	0.1623	0.0848	0.1	0.0809	-0.9277	0	-0.6427	0.0297	0.1811	0.8683	-0.9764	0.0001	-0.6443	0.0372	-0.31	0.2465	-0.5326	0.0498	Potri.010G027301	AT5G18910	AT5G18910		'protein.postranslational modification.kinase.receptor like cytoplasmatic kinase VII'	AT5G18910	located in nucleus	GO:0000166|GO:0006464|GO:0016301	nucleotide binding|cellular protein modification process|kinase activity	Molecular Function|Biological Process|Molecular Function			Leucine-rich repeat domain superfamily|Leucine-rich repeat domain superfamily|Serine-threonine/tyrosine-protein kinase, catalytic domain|Serine-threonine/tyrosine-protein kinase, catalytic domain|Protein kinase domain|Protein kinase domain|Protein kinase domain|Protein kinase domain|Protein kinase domain|Protein kinase domain|Protein kinase domain|Protein kinase, ATP binding site|Protein kinase d…
Potra2n10c22175	3.6118	3.4674	4.3304	3.3468	4.2231	3.9289	3.3577	4.3058	0.1769	0.2451	0.2552	0.2915	0.1169	0.2669	0.3076	0.132	-0.9125	0	-0.5627	0.0134	0.0034	0.9981	-0.9459	0	-0.1799	0.2577	-0.3531	0.1281	-0.941	0	Potri.010G027100	AT3G21510	AT3G21510	B9HYA9	'signalling.phosphorelay'	AHP1	located in cytoplasm	GO:0000166|GO:0003676|GO:0005515|GO:0005634|GO:0005737|GO:0006464|GO:0007165|GO:0007275|GO:0009719|GO:0016049|GO:0016301|GO:0030246|GO:0042221	nucleotide binding|nucleic acid binding|protein binding|nucleus|cytoplasm|cellular protein modification process|signal transduction|multicellular organism development|response to endogenous stimulus|cell growth|kinase activity|carbohydrate binding|response to chemical	Molecular Function|Molecular Function|Molecular Function|Cellular Component|Cellular Component|Biological Process|Biological Process|Biological Process|Biological Process|Biological Process|Molecular Function|Molecular Function|Biological Process			Signal transduction histidine kinase, phosphotransfer (Hpt) domain|HPT domain superfamily|HPT domain superfamily|HPT domain superfamily|Signal transduction histidine kinase, phosphotransfer (Hpt) domain|Signal transduction histidine kinase, phosphotransfer (Hpt) domain|HPT domain superfamily
Potra2n10c22179	2.9993	3.7396	2.323	2.6866	2.3625	3.2251	3.3854	2.5277	0.1745	0.2007	0.2799	0.5627	0.2629	0.2071	0.4499	0.1992	0.8207	0.0364	1.0722	0.0013	-0.0463	0.9932	-0.0558	0.9378	-0.0332	0.9614	0.8688	0.0072	1.0163	0.0156	Potri.010G026500	AT5G18840	AT5G18840	B9HS99	'transport.sugars'	AT5G18840	involved in transmembrane transport	GO:0005215|GO:0005886|GO:0006810	transporter activity|plasma membrane|transport	Molecular Function|Cellular Component|Biological Process			Sugar/inositol transporter|Sugar/inositol transporter|Major facilitator, sugar transporter-like|Major facilitator, sugar transporter-like|Major facilitator, sugar transporter-like|Major facilitator, sugar transporter-like|Sugar transporter, conserved site|Major facilitator superfamily domain|Major facilitator superfamily domain|MFS transporter superfamily
Potra2n10c22187	3.0727	3.1993	3.8205	3.2936	3.5805	3.2447	3.4516	4.1643	0.1243	0.1937	0.1344	0.0844	0.2079	0.244	0.1746	0.1093	-1.2709	0	-1.0824	0.0003	-0.3798	0.5534	-1.067	0	-0.6244	0.0233	-1.0489	0.0003	-0.818	0.003	Potri.010G024900	AT3G16565	AT3G16565	B9HSB4	'protein.aa activation.alanine-tRNA ligase'	AT3G16565	has ATP binding	GO:0000166|GO:0003676|GO:0003824|GO:0006139|GO:0006412	nucleotide binding|nucleic acid binding|catalytic activity|nucleobase-containing compound metabolic process|translation	Molecular Function|Molecular Function|Molecular Function|Biological Process|Biological Process	EC:6.1.1.7	Alanine--tRNA ligase	Alanyl-tRNA synthetase, class IIc, N-terminal|Alanyl-tRNA synthetase, class IIc, N-terminal|Alanyl-tRNA synthetase, class IIc, N-terminal|Alanyl-tRNA synthetase, class IIc, N-terminal|Alanyl-tRNA synthetase, class IIc, N-terminal|Translation protein, beta-barrel domain superfamily|Threonyl/alanyl tRNA synthetase, class II-like, putative editing domain superfamily
[truncated: 5,059 more rows]
[truncated: 10 more columns]

## Sheet: S5 GH10-GH11 common genes
Table S5. Genes significantly affected (Log2>0.5849625, Padj<0.01) in both WP:GH10 lines (L10 and L17) and both WP:GH11 lines (L12 and L13).
Upregulated core genes
P. tremula v. 2.2 ID	Ath best BLAST description	WP:GH10_L12		WP:GH10_L13		WP:GH11_L10		WP:GH11_L17
		Log2FC	Padj	Log2FC	Padj	Log2FC	Padj	Log2FC	Padj
Potra2n1069s36958	AT2G19130-S-locus lectin protein kinase family protein S-locus lectin protein kinase family protein	5.3748	0	3.185	0	4.2498	0	2.5884	0
Potra2n10c20213	AT2G36540-Haloacid dehalogenase-like hydrolase (HAD) superfamily protein Haloacid dehalogenase-like hydrolase (HAD) superfamily protein	2.2566	0	2.7731	0	2.8417	0	2.2103	0
Potra2n10c20230	AT2G26230-uricase / urate oxidase / nodulin 35 uricase / urate oxidase / nodulin 35	1.5343	0	1.5587	0	1.4144	0	1.0567	0
[truncated: 630 more rows]

## Sheet: S6 GO GH10-GH11
Table S6. GO enrichment for all genes significantly upregulated or downregulated in common in WP:GH10 and WP:GH11 lines (391 and 239 genes, respectively) based on Log2>0.5849625 and Padj<0.01.
[truncated: 52 more rows]

[truncated: 6 more sheets: S7 Co-expression nettworks, S8 cell wall-related genes , S9 - family-specific genes, S10 - family-specific GOs, S11 primers, Sheet1]
